# Supplementary material for: The Tharsis mantle source of depleted shergottites revealed by 90 million impact craters
Source: Nat Commun. 2021 Nov 3;12:6352. doi: 10.1038/s41467-021-26648-3 (PMC8566585; doi:10.1038/s41467-021-26648-3)
Supplement: Supplementary file 3 — Source Data [file 41467_2021_26648_MOESM3_ESM.zip]

Archive with 32 entries (29 files):
- data_file/
- data_file/readme.txt
- data_file/supp_data_supp_figs_27-45/
- data_file/supp_data_supp_figs_27-45/08-000060.txt
- data_file/supp_data_supp_figs_27-45/09-000015.txt
- data_file/supp_data_supp_figs_27-45/09-000103.txt
- data_file/supp_data_supp_figs_27-45/10-000368.txt
- data_file/supp_data_supp_figs_27-45/11-000056.txt
- data_file/supp_data_supp_figs_27-45/12-000681.txt
- data_file/supp_data_supp_figs_27-45/15-000029.txt
- data_file/supp_data_supp_figs_27-45/15-000165.txt
- data_file/supp_data_supp_figs_27-45/15-000240.txt
- data_file/supp_data_supp_figs_27-45/16-001276.txt
- data_file/supp_data_supp_figs_27-45/16-001706.txt
- data_file/supp_data_supp_figs_27-45/19-000945.txt
- data_file/supp_data_supp_figs_27-45/19-001150.txt
- data_file/supp_data_supp_figs_27-45/19-001376.txt
- data_file/supp_data_supp_figs_27-45/20-003865.txt
- data_file/supp_data_supp_figs_27-45/22-001661.txt
- data_file/supp_data_supp_figs_27-45/25-000637.txt
- data_file/supp_data_supp_figs_27-45/25-001535.txt
- data_file/supp_data_supp_figs_27-45/29-002287.txt
- data_file/supp_data_supp_fig_2_3/
- data_file/supp_data_supp_fig_2_3/apron.txt
- data_file/supp_data_supp_fig_2_3/highlands.txt
- data_file/supp_data_supp_fig_2_3/highlat.txt
- data_file/supp_data_supp_fig_2_3/impact.txt
- data_file/supp_data_supp_fig_2_3/lowlands.txt
- data_file/supp_data_supp_fig_2_3/volcanic.txt
- data_file/supp_data_supp_fig_4.txt
- data_file/supp_data_supp_fig_46_47.txt
- data_file/supp_data_supp_fig_6.txt
