# Supplementary material for: The Tharsis mantle source of depleted shergottites revealed by 90 million impact craters
Source: Nat Commun. 2021 Nov 3;12:6352. doi: 10.1038/s41467-021-26648-3 (PMC8566585; doi:10.1038/s41467-021-26648-3)
Supplement: Supplementary file 3 — Source Data [file 41467_2021_26648_MOESM3_ESM.zip › data_file/readme.txt]

"supp_data_supp_fig_2_3" folder
	Files required to reproduce the Supplementary Figures 2 and 3.
	Each text file contains the size and location of the true positive 
	detections (long_c, lat,c, diameter) and the size and location of their 
	manual counterpart (x_coord, y_coord, Diam_km).

"supp_data_supp_figs_27-45" folder
	Files containing the crater count and fit parameters used to produce 
	Supplementary Figures 27-45. File name corresponds to the crater candidate ID
	in the Robbins & Hynek (2012) database.

"supp_data_supp_fig_4.txt" file
	Histogram data presented in red on Supplementary Figure 4, corresponding to the automatic 
	crater database.
	XMID,Y_COUNT,XLOW,XHIGH correspond respectively to the average diameter diameter bin,
	the number of craters within the diameter bin and diameter bin edge (min and max).

"supp_data_supp_fig_6.txt" file
	CraterStats 2 file containing the number of craters, the area, and fit parameters
	used to produce the Supplementary Figure 6.

"supp_data_supp_fig_46_47.txt" file
	Output of iSALE impact simulations. 
	d and v correspond respectively to the crater diameter and the rim volume presented on
	Supplementary Figures 46 and 47.
