# Supplementary material for: The Tharsis mantle source of depleted shergottites revealed by 90 million impact craters
Source: Nat Commun. 2021 Nov 3;12:6352. doi: 10.1038/s41467-021-26648-3 (PMC8566585; doi:10.1038/s41467-021-26648-3)
Supplement: Supplementary file 3 — Source Data [file 41467_2021_26648_MOESM3_ESM.zip › data_file/supp_data_supp_figs_27-45/08-000060.txt]

title=''
subtitle=''
chronology='Mars, Hartmann (2005) [Michael (2013)]'
production='Mars, Hartmann (2005)'
data_table={name,area,dmin,dmax,type,n_craters,n500,n1,n2,n5,n16,r500,r1,r2,r5,n10,n20,n64,n_ev10,n_ev20,n_ev64,hide
'Tooting crater - Ejecta blanket'     8056       0 Inf 'data' 27 0     0     0     0     0     -NaN -NaN -NaN -NaN 0     0     0 0 0 0 0 
'Tooting crater - Surrounding ground' 3.289E+005 0 Inf 'data' 68 206.8 206.8 76.02 30.41 6.081 0    0.78 0.39 0.55 9.122 6.081 0 3 2 0 0 
}
fit_table={name,area,dmin,dmax,type,n_craters,resurf,age,age_plus,age_minus,n1,n1_plus,n1_minus,hide
'manual_08-000060(1)'             8056       0.085 0.24 'pdf' 15 0 0.000957 0.00026 0.00022 5.59e-007 1.52e-007 1.29e-007 0 
'08-000060 Surrounding ground'    3.289E+005 1     4.5  'pdf' 56 0 0.308    0.041   0.041   1.80e-004 2.39e-005 2.39e-005 0 
'08-000060 Surrounding ground(2)' 3.289E+005 6.37  10.6 'pdf' 6  0 1.77     0.69    0.58    1.04e-003 4.01e-004 3.41e-004 0 
}
