# Supplementary material for: The Tharsis mantle source of depleted shergottites revealed by 90 million impact craters
Source: Nat Commun. 2021 Nov 3;12:6352. doi: 10.1038/s41467-021-26648-3 (PMC8566585; doi:10.1038/s41467-021-26648-3)
Supplement: Supplementary file 3 — Source Data [file 41467_2021_26648_MOESM3_ESM.zip › data_file/supp_data_supp_figs_27-45/09-000015.txt]

title=''
subtitle=''
chronology='Mars, Hartmann (2005) [Michael (2013)]'
production='Mars, Hartmann (2005)'
data_table={name,area,dmin,dmax,type,n_craters,n500,n1,n2,n5,n16,r500,r1,r2,r5,n10,n20,n64,n_ev10,n_ev20,n_ev64,hide
'09-000015 - Ejecta blanket'     1663       0 Inf 'data' 29 0     0     0     0     0    -NaN -NaN -NaN -NaN 0     0 0 0 0 0 0 
'09-000015 - Surrounding ground' 1.616E+005 0 Inf 'data' 49 303.3 303.3 55.71 12.38 6.19 0    1.6  1.5  0.14 12.38 0 0 2 0 0 0 
}
fit_table={name,area,dmin,dmax,type,n_craters,resurf,age,age_plus,age_minus,n1,n1_plus,n1_minus,hide
'manual_09-000015(2)'             1663       0.035 0.085 'pdf' 18 0 0.000429 0.00011 9.1E-005 2.51e-007 6.21e-008 5.33e-008 0 
'09-000015 Surrounding ground(1)' 1.616E+005 1     2.4   'pdf' 42 0 0.542    0.083   0.083    3.16e-004 4.86e-005 4.86e-005 0 
}
