# Supplementary material for: The Tharsis mantle source of depleted shergottites revealed by 90 million impact craters
Source: Nat Commun. 2021 Nov 3;12:6352. doi: 10.1038/s41467-021-26648-3 (PMC8566585; doi:10.1038/s41467-021-26648-3)
Supplement: Supplementary file 3 — Source Data [file 41467_2021_26648_MOESM3_ESM.zip › data_file/supp_data_supp_figs_27-45/09-000103.txt]

title=''
subtitle=''
chronology='Mars, Hartmann (2005) [Michael (2013)]'
production='Mars, Hartmann (2005)'
data_table={name,area,dmin,dmax,type,n_craters,n500,n1,n2,n5,n16,r500,r1,r2,r5,n10,n20,n64,n_ev10,n_ev20,n_ev64,hide
'manual_09-000103'             271.7      0 Inf 'data' 49 0   0     0     0     0 -NaN   -NaN -NaN -NaN 0 0 0 0 0 0 0 
'09-000103 Surrounding ground' 2.401E+004 0 Inf 'data' 20 833 791.3 249.9 41.65 0 0.0065 0.71 1    Inf  0 0 0 0 0 0 0 
}
fit_table={name,area,dmin,dmax,type,n_craters,resurf,age,age_plus,age_minus,n1,n1_plus,n1_minus,hide
'manual_09-000103(1)'             271.7      0.045 0.12 'pdf' 24 0 0.00671 0.0014 0.0014 3.92e-006 7.95e-007 7.95e-007 0 
'09-000103 Surrounding ground(1)' 2.401E+004 1.1   1.9  'pdf' 11 0 1.54    0.49   0.4    9.00e-004 2.84e-004 2.36e-004 0 
}
