# Supplementary material for: The Tharsis mantle source of depleted shergottites revealed by 90 million impact craters
Source: Nat Commun. 2021 Nov 3;12:6352. doi: 10.1038/s41467-021-26648-3 (PMC8566585; doi:10.1038/s41467-021-26648-3)
Supplement: Supplementary file 3 — Source Data [file 41467_2021_26648_MOESM3_ESM.zip › data_file/supp_data_supp_figs_27-45/10-000368.txt]

title=''
subtitle=''
chronology='Mars, Hartmann (2005) [Michael (2013)]'
production='Mars, Hartmann (2005)'
data_table={name,area,dmin,dmax,type,n_craters,n500,n1,n2,n5,n16,r500,r1,r2,r5,n10,n20,n64,n_ev10,n_ev20,n_ev64,hide
'manual_10-000368'             374.7      0 Inf 'data' 19  0    0    0     0     0     -NaN    -NaN -NaN -NaN 0     0 0 0 0 0 0 
'10-000368 Surrounding ground' 8.935E+004 0 Inf 'data' 239 2675 2652 660.3 134.3 11.19 0.00095 1    0.9  1.5  44.77 0 0 4 0 0 0 
}
fit_table={name,area,dmin,dmax,type,n_craters,resurf,age,age_plus,age_minus,n1,n1_plus,n1_minus,hide
'manual_10-000368(1)'             374.7      0.051 0.085 'pdf' 11  0 0.00418 0.0013 0.0011 2.44e-006 7.79e-007 6.42e-007 0 
'10-000368 Surrounding ground(1)' 8.935E+004 1     17    'pdf' 238 0 3.4     0.031  0.039  2.63e-003 1.75e-004 1.76e-004 0 
}
