# Supplementary material for: The Tharsis mantle source of depleted shergottites revealed by 90 million impact craters
Source: Nat Commun. 2021 Nov 3;12:6352. doi: 10.1038/s41467-021-26648-3 (PMC8566585; doi:10.1038/s41467-021-26648-3)
Supplement: Supplementary file 3 — Source Data [file 41467_2021_26648_MOESM3_ESM.zip › data_file/supp_data_supp_figs_27-45/11-000056.txt]

title=''
subtitle=''
chronology='Mars, Hartmann (2005) [Michael (2013)]'
production='Mars, Hartmann (2005)'
data_table={name,area,dmin,dmax,type,n_craters,n500,n1,n2,n5,n16,r500,r1,r2,r5,n10,n20,n64,n_ev10,n_ev20,n_ev64,hide
'manual_11-000056'                 1.186E+004 0 Inf 'data' 234 0     0     0     0     0   -NaN  -NaN -NaN -NaN 0   0     0 0 0 0 0 
'11-000056 Surrounding ground (1)' 9145       0 Inf 'data' 9   984.2 984.2 218.7 0     0   0     0.96 Inf  -NaN 0   0     0 0 0 0 1 
'11-000056 Surrounding ground (2)' 1.014E+004 0 Inf 'data' 12  1184  1184  295.9 0     0   0     0.82 Inf  -NaN 0   0     0 0 0 0 1 
'11-000056 Surrounding ground'     1.156E+004 1 25  'data' 53  4585  4412  778.7 346.1 173 0.004 2.3  0.52 0.14 173 86.52 0 2 1 0 0 
}
fit_table={name,area,dmin,dmax,type,n_craters,resurf,age,age_plus,age_minus,n1,n1_plus,n1_minus,hide
'manual_11-000056(1)'              1.186E+004 0.07 0.25 'pdf' 74  0 0.0017  0.0002  0.0002  9.96e-007 1.15e-007 1.15e-007 0 
'11-000056 Surrounding ground (1)' 9145       1    4    'pdf' 9   0 1.9     0.61    0.53    1.11e-003 3.55e-004 3.11e-004 0 
'11-000056 Surrounding ground (2)' 1.014E+004 1    3    'pdf' 12  0 2.3     0.54    0.55    1.34e-003 3.26e-004 3.20e-004 0 
'11-000056 Surrounding ground (3)' 1.156E+004 1    4    'pdf' 47  0 3.57    0.038   0.053   4.17e-003 6.58e-004 6.72e-004 0 
}
