# Supplementary material for: The Tharsis mantle source of depleted shergottites revealed by 90 million impact craters
Source: Nat Commun. 2021 Nov 3;12:6352. doi: 10.1038/s41467-021-26648-3 (PMC8566585; doi:10.1038/s41467-021-26648-3)
Supplement: Supplementary file 3 — Source Data [file 41467_2021_26648_MOESM3_ESM.zip › data_file/supp_data_supp_figs_27-45/12-000681.txt]

title=''
subtitle=''
chronology='Mars, Hartmann (2005) [Michael (2013)]'
production='Mars, Hartmann (2005)'
data_table={name,area,dmin,dmax,type,n_craters,n500,n1,n2,n5,n16,r500,r1,r2,r5,n10,n20,n64,n_ev10,n_ev20,n_ev64,hide
'12-000681 ejecta layer'       761.8      0 Inf 'data' 189 0    0    0     0     0     -NaN -NaN -NaN -NaN 0     0     0 0 0 0 0 
'12-000681 Surrounding ground' 4.661E+004 0 Inf 'data' 90  1931 1931 622.1 128.7 21.45 0    0.73 0.96 0.68 21.45 21.45 0 1 1 0 0 
}
fit_table={name,area,dmin,dmax,type,n_craters,resurf,age,age_plus,age_minus,n1,n1_plus,n1_minus,hide
'manual_12-000681(1)' 761.8      0.035 0.077 'pdf' 51 0 0.00263 0.00037 0.00037 1.54e-006 2.14e-007 2.14e-007 0 
'cc_12000681(1)'      4.661E+004 1     6.8   'pdf' 87 0 3.03    0.16    0.24    1.82e-003 1.96e-004 1.82e-004 0 
}
