# Supplementary material for: The Tharsis mantle source of depleted shergottites revealed by 90 million impact craters
Source: Nat Commun. 2021 Nov 3;12:6352. doi: 10.1038/s41467-021-26648-3 (PMC8566585; doi:10.1038/s41467-021-26648-3)
Supplement: Supplementary file 3 — Source Data [file 41467_2021_26648_MOESM3_ESM.zip › data_file/supp_data_supp_figs_27-45/15-000029.txt]

title=''
subtitle=''
chronology='Mars, Hartmann (2005) [Michael (2013)]'
production='Mars, Hartmann (2005)'
data_table={name,area,dmin,dmax,type,n_craters,n500,n1,n2,n5,n16,r500,r1,r2,r5,n10,n20,n64,n_ev10,n_ev20,n_ev64,hide
'manual_15-000029'             8468       0     Inf 'data' 18   118.1 0    0     0     0 Inf  -NaN -NaN -NaN 0 0 0 0 0 0 0 
'15-000029 Surrounding ground' 7.713E+004 0     Inf 'data' 99   1284  1284 311.2 77.8  0 0    1.1  0.63 Inf  0 0 0 0 0 0 0 
}
fit_table={name,area,dmin,dmax,type,n_craters,resurf,age,age_plus,age_minus,n1,n1_plus,n1_minus,hide
'manual_15-000029' 8468       0.26 0.6  'pdf' 10  0 0.0228 0.0077 0.0062 1.33e-005 4.47e-006 3.65e-006 0 
'cc_15000029(1)'   7.713E+004 1    7.5  'pdf' 98  0 2.21   0.22   0.22   1.29e-003 1.29e-004 1.30e-004 0 
}
