# Supplementary material for: The Tharsis mantle source of depleted shergottites revealed by 90 million impact craters
Source: Nat Commun. 2021 Nov 3;12:6352. doi: 10.1038/s41467-021-26648-3 (PMC8566585; doi:10.1038/s41467-021-26648-3)
Supplement: Supplementary file 3 — Source Data [file 41467_2021_26648_MOESM3_ESM.zip › data_file/supp_data_supp_figs_27-45/15-000165.txt]

title=''
subtitle=''
chronology='Mars, Hartmann (2005) [Michael (2013)]'
production='Mars, Hartmann (2005)'
data_table={name,area,dmin,dmax,type,n_craters,n500,n1,n2,n5,n16,r500,r1,r2,r5,n10,n20,n64,n_ev10,n_ev20,n_ev64,hide
'Corinto ejecta layer'       752.2      0     Inf 'data' 54  0    0    0     0    0     -NaN   -NaN -NaN -NaN 0     0     0 0 0 0 0 
'Corinto surrounding ground' 7.384E+004 0     Inf 'data' 164 2221 2194 528.2 94.8 13.54 0.0014 1.1  1.1  0.82 40.63 13.54 0 3 1 0 0 
}
fit_table={name,area,dmin,dmax,type,n_craters,resurf,age,age_plus,age_minus,n1,n1_plus,n1_minus,hide
'manual_15-000165(1)' 752.2      0.04 0.089 'pdf' 31  0 0.00234 0.00042 0.00042 1.37e-006 2.44e-007 2.44e-007 0 
'cc_15000165(2)'      7.384E+004 1    6.8   'pdf' 160 0 3.26    0.067   0.1     2.15e-003 1.82e-004 1.82e-004 0 
}
