# Supplementary material for: The Tharsis mantle source of depleted shergottites revealed by 90 million impact craters
Source: Nat Commun. 2021 Nov 3;12:6352. doi: 10.1038/s41467-021-26648-3 (PMC8566585; doi:10.1038/s41467-021-26648-3)
Supplement: Supplementary file 3 — Source Data [file 41467_2021_26648_MOESM3_ESM.zip › data_file/supp_data_supp_figs_27-45/15-000240.txt]

title=''
subtitle=''
chronology='Mars, Hartmann (2005) [Michael (2013)]'
production='Mars, Hartmann (2005)'
data_table={name,area,dmin,dmax,type,n_craters,n500,n1,n2,n5,n16,r500,r1,r2,r5,n10,n20,n64,n_ev10,n_ev20,n_ev64,hide
'Zunil crater - Ejecta blanket'     427.1      0     Inf 'data' 1  2342  2342  2342  2342  2342  -NaN -NaN -NaN 0    2342  2342  2342 1 1 1 0 
'Zunil crater - Surrounding ground' 1.992E+004 0     Inf 'data' 42 150.6 100.4 100.4 50.2  0     Inf  0    0.21 Inf  50.2  0     0    1 0 0 0 
}
fit_table={name,area,dmin,dmax,type,n_craters,resurf,age,age_plus,age_minus,n1,n1_plus,n1_minus,hide
'manual_15-000240(1)'             427.1      0.05  11.7 'pdf' 1  0 0.000387 0.00037 0.00022 2.26e-007 2.17e-007 1.30e-007 0 
'zunil_surround(1)'               1.992E+004 0.35  11   'pdf' 13 0 0.0337   0.0099  0.0083  1.97e-005 5.76e-006 4.82e-006 0 
}
