# Supplementary material for: The Tharsis mantle source of depleted shergottites revealed by 90 million impact craters
Source: Nat Commun. 2021 Nov 3;12:6352. doi: 10.1038/s41467-021-26648-3 (PMC8566585; doi:10.1038/s41467-021-26648-3)
Supplement: Supplementary file 3 — Source Data [file 41467_2021_26648_MOESM3_ESM.zip › data_file/supp_data_supp_figs_27-45/16-001276.txt]

title=''
subtitle=''
chronology='Mars, Hartmann (2005) [Michael (2013)]'
production='Mars, Hartmann (2005)'
data_table={name,area,dmin,dmax,type,n_craters,n500,n1,n2,n5,n16,r500,r1,r2,r5,n10,n20,n64,n_ev10,n_ev20,n_ev64,hide
'manual_16-001276(1)'          163.3      0 Inf 'data' 2   0    0    0     0     0     -NaN    -NaN -NaN -NaN 0     0     0 0 0 0 0 
'16-001276 Surrounding ground' 4.209E+004 0 Inf 'data' 136 3231 3207 950.3 356.4 142.5 0.00089 1    0.58 0.2  190.1 95.03 0 8 4 0 0 
}
fit_table={name,area,dmin,dmax,type,n_craters,resurf,age,age_plus,age_minus,n1,n1_plus,n1_minus,hide
'manual_16-001276' 163.3      0.02 7.2 'pdf' 2   0 0.000115 8.4E-005 5.6E-005 6.70e-008 4.89e-008 3.26e-008 0 
'cc_16001276(1)'   4.209E+004 1    5   'pdf' 121 0 3.45     0.036    0.047    2.94e-003 2.79e-004 2.82e-004 0 
}
