# Supplementary material for: The Tharsis mantle source of depleted shergottites revealed by 90 million impact craters
Source: Nat Commun. 2021 Nov 3;12:6352. doi: 10.1038/s41467-021-26648-3 (PMC8566585; doi:10.1038/s41467-021-26648-3)
Supplement: Supplementary file 3 — Source Data [file 41467_2021_26648_MOESM3_ESM.zip › data_file/supp_data_supp_figs_27-45/16-001706.txt]

title=''
subtitle=''
chronology='Mars, Hartmann (2005) [Michael (2013)]'
production='Mars, Hartmann (2005)'
data_table={name,area,dmin,dmax,type,n_craters,n500,n1,n2,n5,n16,r500,r1,r2,r5,n10,n20,n64,n_ev10,n_ev20,n_ev64,hide
'manual_16-001706'             81.26     0.016 0.1 'data' 14 0    0    0    0     0     -NaN   -NaN -NaN -NaN 0     0     0 0 0 0 0 
'16-001706 Surrounding ground' 1.34E+004 0     Inf 'data' 66 4926 4777 2015 671.7 149.3 0.0046 0.56 0.54 0.48 223.9 149.3 0 3 2 0 0 
}
fit_table={name,area,dmin,dmax,type,n_craters,resurf,age,age_plus,age_minus,n1,n1_plus,n1_minus,hide
'manual_16-001706' 81.26     0.028 0.095 'pdf' 7  0 0.00182 0.00073 0.00058 1.06e-006 4.27e-007 3.36e-007 0 
'cc_16001706(2)'   1.34E+004 2.6   8.5   'pdf' 18 0 3.74    0.042   0.049   9.26e-003 2.41e-003 2.06e-003 0 
}
