# Supplementary material for: The Tharsis mantle source of depleted shergottites revealed by 90 million impact craters
Source: Nat Commun. 2021 Nov 3;12:6352. doi: 10.1038/s41467-021-26648-3 (PMC8566585; doi:10.1038/s41467-021-26648-3)
Supplement: Supplementary file 3 — Source Data [file 41467_2021_26648_MOESM3_ESM.zip › data_file/supp_data_supp_figs_27-45/19-000945.txt]

title=''
subtitle=''
chronology='Mars, Hartmann (2005) [Michael (2013)]'
production='Mars, Hartmann (2005)'
data_table={name,area,dmin,dmax,type,n_craters,n500,n1,n2,n5,n16,r500,r1,r2,r5,n10,n20,n64,n_ev10,n_ev20,n_ev64,hide
'manual_19-000945'             403.3 0     Inf 'data' 68 0    0    0    0     0     -NaN -NaN -NaN -NaN 0     0     0     0 0 0 0 
'19-000945 Surrounding ground' 7134  0     Inf 'data' 23 3224 3224 1121 420.5 140.2 0    0.82 0.52 0.27 280.3 140.2 140.2 2 1 1 0 
}
fit_table={name,area,dmin,dmax,type,n_craters,resurf,age,age_plus,age_minus,n1,n1_plus,n1_minus,hide
'manual_19-000945(1)'             403.3 0.029 0.079 'pdf' 36 0 0.00196 0.00032 0.00032 1.14e-006 1.90e-007 1.90e-007 0 
'19-000945 Surrounding ground(1)' 7134  1.1   3     'pdf' 17 0 3.46    0.095   0.2     2.97e-003 9.40e-004 8.23e-004 0 
}
