# Supplementary material for: The Tharsis mantle source of depleted shergottites revealed by 90 million impact craters
Source: Nat Commun. 2021 Nov 3;12:6352. doi: 10.1038/s41467-021-26648-3 (PMC8566585; doi:10.1038/s41467-021-26648-3)
Supplement: Supplementary file 3 — Source Data [file 41467_2021_26648_MOESM3_ESM.zip › data_file/supp_data_supp_figs_27-45/19-001150.txt]

title=''
subtitle=''
chronology='Mars, Hartmann (2005) [Michael (2013)]'
production='Mars, Hartmann (2005)'
data_table={name,area,dmin,dmax,type,n_craters,n500,n1,n2,n5,n16,r500,r1,r2,r5,n10,n20,n64,n_ev10,n_ev20,n_ev64,hide
'manual_19-001150(1)'          258.8 0    Inf  'data' 15 0    0    0     0     0     -NaN  -NaN -NaN -NaN 0     0     0 0 0 0 0 
'19-001150 Surrounding ground' 9323  0    Inf  'data' 31 3325 3218 965.4 536.3 214.5 0.004 1.4  0.28 0.2  429.1 107.3 0 4 1 0 0 
}
fit_table={name,area,dmin,dmax,type,n_craters,resurf,age,age_plus,age_minus,n1,n1_plus,n1_minus,hide
'manual_19-001150' 258.8 0.065 0.12 'pdf' 10 0 0.0106 0.0036 0.0029 6.18e-006 2.07e-006 1.69e-006 0 
'cc_19001150(2)'   9323  1     3    'pdf' 24 0 3.33   0.14   0.4    2.36e-003 7.30e-004 6.21e-004 0 
}
