# Supplementary material for: The Tharsis mantle source of depleted shergottites revealed by 90 million impact craters
Source: Nat Commun. 2021 Nov 3;12:6352. doi: 10.1038/s41467-021-26648-3 (PMC8566585; doi:10.1038/s41467-021-26648-3)
Supplement: Supplementary file 3 — Source Data [file 41467_2021_26648_MOESM3_ESM.zip › data_file/supp_data_supp_figs_27-45/19-001376.txt]

title=''
subtitle=''
chronology='Mars, Hartmann (2005) [Michael (2013)]'
production='Mars, Hartmann (2005)'
data_table={name,area,dmin,dmax,type,n_craters,n500,n1,n2,n5,n16,r500,r1,r2,r5,n10,n20,n64,n_ev10,n_ev20,n_ev64,hide
'manual_19-001376'             167  0     Inf 'data' 2  0    0    0     0     0 -NaN   -NaN -NaN -NaN 0 0 0 0 0 0 0 
'19-001376 Surrounding ground' 5343 0     Inf 'data' 20 3743 3556 748.7 187.2 0 0.0056 1.4  0.63 Inf  0 0 0 0 0 0 0 
}
fit_table={name,area,dmin,dmax,type,n_craters,resurf,age,age_plus,age_minus,n1,n1_plus,n1_minus,hide
'manual_19-001376(1)' 167  0.028 0.19 'pdf' 2  0 0.000301 0.00022 0.00015 1.76e-007 1.28e-007 8.56e-008 0 
'cc_19001376(2)'      5343 1     3    'pdf' 19 0 3.53     0.067   0.1     3.70e-003 1.01e-003 8.97e-004 0 
}
