# Supplementary material for: The Tharsis mantle source of depleted shergottites revealed by 90 million impact craters
Source: Nat Commun. 2021 Nov 3;12:6352. doi: 10.1038/s41467-021-26648-3 (PMC8566585; doi:10.1038/s41467-021-26648-3)
Supplement: Supplementary file 3 — Source Data [file 41467_2021_26648_MOESM3_ESM.zip › data_file/supp_data_supp_figs_27-45/20-003865.txt]

title=''
subtitle=''
chronology='Mars, Hartmann (2005) [Michael (2013)]'
production='Mars, Hartmann (2005)'
data_table={name,area,dmin,dmax,type,n_craters,n500,n1,n2,n5,n16,r500,r1,r2,r5,n10,n20,n64,n_ev10,n_ev20,n_ev64,hide
'manual_20-003865'             37.88      0     Inf 'data' 6  0    0    0    0     0     -NaN   -NaN -NaN -NaN 0     0     0 0 0 0 0 
'20-003865 Surrounding ground' 1.951E+004 0     Inf 'data' 76 3896 3844 1743 461.3 256.3 0.0021 0.45 1.3  0.11 358.8 256.3 0 7 5 0 0 
}
fit_table={name,area,dmin,dmax,type,n_craters,resurf,age,age_plus,age_minus,n1,n1_plus,n1_minus,hide
'manual_20-003865(1)'             37.88      0.046 0.079 'pdf' 5  0 0.0144 0.0068 0.0052 8.39e-006 3.99e-006 3.02e-006 0 
'20-003865 Surrounding ground(1)' 1.951E+004 1     5     'pdf' 67 0 3.51   0.038  0.052  3.46e-003 4.52e-004 4.60e-004 0 
}
