# Supplementary material for: The Tharsis mantle source of depleted shergottites revealed by 90 million impact craters
Source: Nat Commun. 2021 Nov 3;12:6352. doi: 10.1038/s41467-021-26648-3 (PMC8566585; doi:10.1038/s41467-021-26648-3)
Supplement: Supplementary file 3 — Source Data [file 41467_2021_26648_MOESM3_ESM.zip › data_file/supp_data_supp_figs_27-45/22-001661.txt]

title=''
subtitle=''
chronology='Mars, Hartmann (2005) [Michael (2013)]'
production='Mars, Hartmann (2005)'
data_table={name,area,dmin,dmax,type,n_craters,n500,n1,n2,n5,n16,r500,r1,r2,r5,n10,n20,n64,n_ev10,n_ev20,n_ev64,hide
'manual_22-001661_hirise'      97.14      0 Inf 'data' 41  0    0    0     0   0     -NaN    -NaN -NaN -NaN 0     0     0 0 0 0 0 
'22-001661 Surrounding ground' 6.284E+004 0 Inf 'data' 179 2849 2833 779.8 191 31.83 0.00065 0.95 0.78 0.68 47.74 15.91 0 3 1 0 0 
}
fit_table={name,area,dmin,dmax,type,n_craters,resurf,age,age_plus,age_minus,n1,n1_plus,n1_minus,hide
'manual_22-001661_hirise(1)' 97.14      0.018 0.034 'pdf' 21  0 0.00136 0.00031 0.00027 7.91e-007 1.81e-007 1.57e-007 0 
'cc_22001661(1)'             6.284E+004 1     6.2   'pdf' 168 0 3.41    0.035   0.046   2.70e-003 2.16e-004 2.18e-004 0 
}
