# Supplementary material for: The Tharsis mantle source of depleted shergottites revealed by 90 million impact craters
Source: Nat Commun. 2021 Nov 3;12:6352. doi: 10.1038/s41467-021-26648-3 (PMC8566585; doi:10.1038/s41467-021-26648-3)
Supplement: Supplementary file 3 — Source Data [file 41467_2021_26648_MOESM3_ESM.zip › data_file/supp_data_supp_figs_27-45/25-000637.txt]

title=''
subtitle=''
chronology='Mars, Hartmann (2005) [Michael (2013)]'
production='Mars, Hartmann (2005)'
data_table={name,area,dmin,dmax,type,n_craters,n500,n1,n2,n5,n16,r500,r1,r2,r5,n10,n20,n64,n_ev10,n_ev20,n_ev64,hide
'manual_25-000637'             1150       0     Inf 'data' 0   0    0     0     0     0     -NaN  -NaN -NaN -NaN 0     0 0 0 0 0 0 
'25-000637 Surrounding ground' 1.155E+005 0     Inf 'data' 185 1601 1601  346.3 86.56 17.31 0     1.3  0.79 0.55 34.63 0 0 4 0 0 0 
}
fit_table={name,area,dmin,dmax,type,n_craters,resurf,age,age_plus,age_minus,n1,n1_plus,n1_minus,hide
'manual_25-000637(1)' 1150       0.084 0.22 'pdf' 0   0 0    0    0    1.00e+000 0.00e+000 0.00e+000 0 
'cc_25000637(2)'      1.155E+005 1     6    'pdf' 176 0 2.67 0.18 0.19 1.56e-003 1.13e-004 1.14e-004 0 
}
