# Supplementary material for: The Tharsis mantle source of depleted shergottites revealed by 90 million impact craters
Source: Nat Commun. 2021 Nov 3;12:6352. doi: 10.1038/s41467-021-26648-3 (PMC8566585; doi:10.1038/s41467-021-26648-3)
Supplement: Supplementary file 3 — Source Data [file 41467_2021_26648_MOESM3_ESM.zip › data_file/supp_data_supp_figs_27-45/25-001535.txt]

title=''
subtitle=''
chronology='Mars, Hartmann (2005) [Michael (2013)]'
production='Mars, Hartmann (2005)'
data_table={name,area,dmin,dmax,type,n_craters,n500,n1,n2,n5,n16,r500,r1,r2,r5,n10,n20,n64,n_ev10,n_ev20,n_ev64,hide
'manual_25-001535'             366.1      0     Inf 'data' 22 0    0    0     0     0     -NaN  -NaN -NaN -NaN 0   0     0 0 0 0 0 
'25-001535 Surrounding ground' 3.061E+004 0     Inf 'data' 0  3822 3822 914.8 326.7 130.7 0     1.4  0.63 0.2  196 98.01 0 6 3 0 0 
}
fit_table={name,area,dmin,dmax,type,n_craters,resurf,age,age_plus,age_minus,n1,n1_plus,n1_minus,hide
'manual_25-001535(1)'             366.1      0.045 0.14 'pdf' 12 0 0.00257 0.00078 0.00065 1.50e-006 4.58e-007 3.81e-007 0 
'25-001535 Surrounding ground(1)' 3.061E+004 1     5    'pdf' 0  0 0       0       0       1.00e+000 0.00e+000 0.00e+000 0 
}
