# Supplementary material for: The Tharsis mantle source of depleted shergottites revealed by 90 million impact craters
Source: Nat Commun. 2021 Nov 3;12:6352. doi: 10.1038/s41467-021-26648-3 (PMC8566585; doi:10.1038/s41467-021-26648-3)
Supplement: Supplementary file 3 — Source Data [file 41467_2021_26648_MOESM3_ESM.zip › data_file/supp_data_supp_figs_27-45/29-002287.txt]

title=''
subtitle=''
chronology='Mars, Hartmann (2005) [Michael (2013)]'
production='Mars, Hartmann (2005)'
data_table={name,area,dmin,dmax,type,n_craters,n500,n1,n2,n5,n16,r500,r1,r2,r5,n10,n20,n64,n_ev10,n_ev20,n_ev64,hide
'manual_29-002287_hirise'       86.97      0 Inf 'data' 17  0         0         0         0         0         -NaN   -NaN -NaN -NaN 0         0         0         0  0 0 0 
'29-002287 Surrounding ground ' 4.782E+004 0 Inf 'data' 124 2593      2551      920.2     439.2     104.6     0.0022 0.93 0.3  0.44 251       83.66     0         12 4 0 0 
}
fit_table={name,area,dmin,dmax,type,n_craters,resurf,age,age_plus,age_minus,n1,n1_plus,n1_minus,hide
'manual_29-002287_hirise(2)' 86.97      0.014 0.025 'pdf' 10  0 0.000352 0.00012 9.6E-005 2.06e-007 6.90e-008 5.63e-008 0 
'cc_29000805(2)'             4.782E+004 8.5   23    'pdf' 13  0 3.85     0.044   0.05     1.67e-002 5.15e-003 4.28e-003 0 
}
