# Supplementary material for: The Tharsis mantle source of depleted shergottites revealed by 90 million impact craters
Source: Nat Commun. 2021 Nov 3;12:6352. doi: 10.1038/s41467-021-26648-3 (PMC8566585; doi:10.1038/s41467-021-26648-3)
Supplement: Supplementary file 3 — Source Data [file 41467_2021_26648_MOESM3_ESM.zip › data_file/supp_data_supp_fig_2_3/apron.txt]

FID_	FID_1	col1	confidence	pixel_reso	long_c	lat_c	diameter	radius	FID_2	Diam_km	x_coord	y_coord	tag
	122	6870	0.531215000000000	4.717504916840000	-142.204081992999990	27.657858950100000	75.480078669500003	37.740039334700000	0	0.061979688644400	-142.204103833000000	27.657843046600000	standard
	108	6855	0.640730000000000	4.717504916840000	-142.196255463000000	27.647897054100000	181.623939298000010	90.811969649199995	1	0.178477594376000	-142.196248392000000	27.647981449600000	standard
	103	6871	0.526479000000000	4.717504916840000	-142.205149680000010	27.646966212900001	96.708850795299995	48.354425397699998	3	0.084395141601600	-142.205167339000010	27.646917935299999	standard
	109	11162	0.358448000000000	4.717504916840000	-142.184232629000010	27.648146202300001	87.273840961600001	43.636920480800001	4	0.081199607849100	-142.184453131999990	27.648102294699999	standard
	120	11146	0.518191000000000	4.717504916840000	-142.179927456000000	27.653785217100001	134.448890130000000	67.224445064999998	5	0.121470357895000	-142.179957403999990	27.653879071300000	standard
	123	11142	0.549124000000000	4.717504916840000	-142.176267513999990	27.658309610800000	66.045068835799995	33.022534417899998	6	0.060977811813400	-142.176259300000000	27.658350629299999	standard
	111	11155	0.381866000000000	4.717504916840000	-142.179907837999990	27.649374417699999	89.632593420000006	44.816296710000003	7	0.073606166839600	-142.179909060000000	27.649383336300001	standard
	97	11138	0.601867000000000	4.717504916840000	-142.184118086000010	27.644054953300000	94.350098336900004	47.175049168400001	8	0.096660745620700	-142.184187259000000	27.644138316599999	standard
	98	11150	0.434711000000000	4.717504916840000	-142.179091357000000	27.644311948500000	91.991345878499999	45.995672939199999	9	0.082028997421300	-142.179159771999990	27.644355851400000	standard
	102	11161	0.359732000000000	4.717504916840000	-142.177271130000010	27.645972845999999	106.143860629000000	53.071930314500001	10	0.091747518539400	-142.177395316000000	27.645999452800002	standard
	90	11169	0.319290000000000	4.717504916840000	-142.187716744999990	27.637685109700001	96.708850795299995	48.354425397699998	11	0.089501243591300	-142.187643654999990	27.637660594700002	standard
	86	11158	0.369436000000000	4.717504916840000	-142.178907229999990	27.633323249499998	146.242652421999990	73.121326211099998	12	0.145477367401000	-142.178918071000000	27.633309890100001	standard
	79	6858	0.620666000000000	4.717504916840000	-142.195804364999990	27.625277046499999	207.570216340999990	103.785108171000000	14	0.180452829361000	-142.195813316000000	27.625236913300000	standard
	76	6875	0.509076000000000	4.717504916840000	-142.193815503000000	27.620600791400001	127.372632755000000	63.686316377399997	16	0.107588151932000	-142.193758814000010	27.620692833200000	standard
	73	9854	0.358312000000000	4.717504916840000	-142.198849759000010	27.614088257799999	136.807642587999990	68.403821294200000	18	0.122709379196000	-142.198931326000010	27.614118430500000	standard
	74	9852	0.366221000000000	4.717504916840000	-142.196236062999990	27.614937527500000	96.708850795299995	48.354425397599996	19	0.088623683929400	-142.196224215999990	27.614843546100001	standard
	72	195	0.658386000000000	4.717504916840000	-142.182720601000000	27.613403551000001	91.991345878499999	45.995672939199999	20	0.079176313400300	-142.182761191000000	27.613441650799999	standard
	70	199	0.540554000000000	4.717504916840000	-142.182635328999990	27.607468132699999	125.013880296000000	62.506940148200002	21	0.106642904282000	-142.182591997000000	27.607423172499999	standard
	69	189	0.731733000000000	4.717504916840000	-142.187248022000010	27.599266534800002	99.067603253700000	49.533801626900001	23	0.091459856033300	-142.187281094000010	27.599326019700001	standard
	67	204	0.481031000000000	4.717504916840000	-142.190045751000010	27.598098963500000	87.273840961600001	43.636920480800001	24	0.086164974212600	-142.190012373000000	27.598117489100002	standard
	61	213	0.404447000000000	4.717504916840000	-142.190787124000000	27.585196976100001	91.991345878499999	45.995672939199999	25	0.088042251586900	-142.190810003000000	27.585331240599999	standard
	64	207	0.433348000000000	4.717504916840000	-142.175101673999990	27.590692044299999	117.937622921000000	58.968811460600001	26	0.101741737366000	-142.175195793000000	27.590648774000002	standard
	50	201	0.514727000000000	4.717504916840000	-142.189970813000000	27.568746628800000	70.762573752700007	35.381286876300003	29	0.064175224304200	-142.189988201000010	27.568774376699999	standard
	47	9810	0.665620000000000	4.717504916840000	-142.203622204999990	27.566993568099999	91.991345878499999	45.995672939199999	30	0.078741668701200	-142.203644591999990	27.566961582299999	standard
	48	188	0.758333000000000	4.717504916840000	-142.181928472000010	27.567201380899998	82.556336044800005	41.278168022400003	31	0.068581270217900	-142.181939390999990	27.567251629099999	standard
	34	9803	0.874562000000000	4.717504916840000	-142.195583239999990	27.553820679699999	82.556336044800005	41.278168022400003	34	0.073892875671400	-142.195571610999990	27.553909456800000	standard
	41	9859	0.327989000000000	4.717504916840000	-142.201939189999990	27.559995420300002	63.686316377399997	31.843158188699999	35	0.048349054336500	-142.201952650000010	27.560024618200000	standard
	24	9851	0.368149000000000	4.717504916840000	-142.202518470999990	27.545888088800002	77.838831127899994	38.919415563999998	38	0.068654396057100	-142.202629427000010	27.545957328299998	standard
	18	193	0.666437000000000	4.717504916840000	-142.174867874999990	27.543373628000001	80.197583586299999	40.098791793200000	44	0.063772966384900	-142.174833234000000	27.543419414900001	standard
	3	6820	0.322893000000000	4.717504916840000	-142.177221162000000	27.513650306399999	89.632593420000006	44.816296710000003	52	0.076292413711500	-142.177274465000010	27.513665403899999	standard
	9	6818	0.335452000000000	4.717504916840000	-142.171728384000010	27.521038824400001	84.915088503199996	42.457544251599998	54	0.072579324722300	-142.171739397000010	27.521013266800001	standard
	2	6810	0.520008000000000	4.717504916840000	-142.146105275999990	27.509883328400001	82.556336044800005	41.278168022400003	57	0.073699680328400	-142.146166899000010	27.510112325200001	standard
	12	6821	0.309841000000000	4.717504916840000	-142.143665470999990	27.522282424699998	122.655127838000000	61.327563918999999	59	0.096774261474600	-142.143604817000010	27.522294309900001	standard
	5	6819	0.323239000000000	4.717504916840000	-142.119643150000000	27.517478547000000	75.480078669500003	37.740039334800002	64	0.055754096984900	-142.119651749000010	27.517750234600001	standard
	14	6815	0.449903000000000	4.717504916840000	-142.119633050000000	27.523573406200001	63.686316377399997	31.843158188699999	65	0.057007215499900	-142.119675918000010	27.523672032299999	standard
	7	7835	0.526191000000000	4.717504916840000	-142.090853656000010	27.519343871000000	101.426355712000000	50.713177856100003	72	0.084053663253800	-142.090888731000010	27.519393836999999	standard
	13	7851	0.316807000000000	4.717504916840000	-142.092775020999990	27.522336713800001	56.610059002100002	28.305029501100002	73	0.051543529510500	-142.092798210000010	27.522415160900000	standard
	6	7829	0.682444000000000	4.717504916840000	-142.078873832000000	27.517820611699999	77.838831127899994	38.919415563999998	77	0.057009849548300	-142.078996794000010	27.517871087700001	standard
	11	7844	0.421186000000000	4.717504916840000	-142.061603391999990	27.521918946100001	113.220118004000000	56.610059002100002	78	0.089122751236000	-142.061642302000000	27.521955921200000	standard
	15	7834	0.546088000000000	4.717504916840000	-142.063554162999990	27.528441207699998	153.318909797000000	76.659454898700005	79	0.129872955322000	-142.063575950000000	27.528457816100001	standard
	8	7849	0.369890000000000	4.717504916840000	-142.032789898999990	27.519842633600000	99.067603253700000	49.533801626900001	81	0.082120326995800	-142.032806773000000	27.519877248899999	standard
	4	10995	0.479693000000000	4.717504916840000	-142.007513872999990	27.515323626000001	91.991345878499999	45.995672939199999	82	0.079246295929000	-142.007475981999990	27.515309004999999	standard
	10	10996	0.401791000000000	4.717504916840000	-142.006870835999990	27.521409611900001	89.632593420000006	44.816296710000003	83	0.081319149017300	-142.006944228000010	27.521424167100001	standard
	0	3984	0.509085000000000	4.717504947390000	-141.998887806999990	27.508064857600001	94.350098947700005	47.175049473900003	84	0.088101718902600	-141.999257977000010	27.508227018900001	standard
	1	3989	0.447150000000000	4.717504947390000	-141.993243409999990	27.508786561400001	73.121326684500005	36.560663342200002	85	0.068617729187000	-141.993336180000000	27.508855453599999	standard
	16	3986	0.470672000000000	4.717504947390000	-141.990105263000000	27.536377198000000	61.327564316000000	30.663782158000000	87	0.048858367919900	-141.990169831000000	27.536409939500000	standard
	38	6062	0.332641000000000	4.717504947390000	-141.993061211999990	27.558674287599999	87.273841526599995	43.636920763299997	93	0.081338312149000	-141.993263668000000	27.558719407000002	standard
	52	4389	0.680159000000000	4.717504916840000	-142.005392074000010	27.570468417000001	101.426355712000000	50.713177856100003	95	0.081279073715200	-142.005397311000000	27.570538831600000	standard
	51	4392	0.331647000000000	4.717504916840000	-142.010160813000000	27.569411946999999	77.838831127899994	38.919415563999998	96	0.063499891281100	-142.010207261000010	27.569475324300001	standard
	49	4393	0.318953000000000	4.717504916840000	-142.009366849000000	27.568679182400000	70.762573752700007	35.381286876300003	97	0.053417203903200	-142.009047071999990	27.568677694000002	standard
	46	4390	0.463020000000000	4.717504916840000	-142.006924639000000	27.564795945899998	80.197583586299999	40.098791793200000	98	0.061565553665200	-142.006944229999990	27.564810397900001	standard
	44	6046	0.518935000000000	4.717504947390000	-141.992343955000000	27.561641805000001	127.372633579000000	63.686316789700001	99	0.124765119553000	-141.992466038000000	27.561668223400002	standard
	65	4391	0.351822000000000	4.717504916840000	-142.008218704999990	27.593523214499999	110.861365546000000	55.430682772899999	103	0.095045223236100	-142.008176929000000	27.593525075300001	standard
	83	4562	0.488870000000000	4.717504916840000	-142.003176532999990	27.630822553000002	80.197583586299999	40.098791793200000	106	0.063722513198900	-142.003052763000000	27.630916995600000	standard
	118	12966	0.302135000000000	4.717504947390000	-141.988839449000010	27.651628233099999	56.610059368599998	28.305029684299999	109	0.053988626480100	-141.989033812999990	27.651679542699998	standard
	81	715	0.485655000000000	4.717504916840000	-142.023742440000010	27.629102789499999	108.502613087000000	54.251306543699997	112	0.094625394821200	-142.023718628000010	27.629128372600000	standard
	39	2627	0.309273000000000	4.717504916840000	-142.021981205999990	27.559631367900000	139.166395047000010	69.583197523500004	114	0.100771213531000	-142.021751075000000	27.559717913200000	standard
	89	721	0.432815000000000	4.717504916840000	-142.040194414000010	27.637187422600000	87.273840961600001	43.636920480800001	141	0.075389696121200	-142.040217656000010	27.637236595400001	standard
	106	704	0.794567000000000	4.717504916840000	-142.048537581000010	27.647565708599998	101.426355712000000	50.713177856100003	144	0.082839071273800	-142.048546391000000	27.647647515399999	standard
	112	725	0.385206000000000	4.717504916840000	-142.052002023000000	27.649537417200001	56.610059002100002	28.305029501100002	145	0.050344562530500	-142.051993942000000	27.649593161300000	standard
	113	707	0.610858000000000	4.717504916840000	-142.039981852000010	27.649614107000001	80.197583586299999	40.098791793200000	146	0.072143373489400	-142.040046985000000	27.649763833000002	standard
	115	718	0.475741000000000	4.717504916840000	-142.036103970000000	27.650844069900000	91.991345878499999	45.995672939199999	147	0.082539600372300	-142.036121556000010	27.650890260899999	standard
	104	724	0.399051000000000	4.717504916840000	-142.065134843000010	27.647309589100001	66.045068835799995	33.022534417899998	148	0.072144884109500	-142.065586166000000	27.647442709900002	standard
	117	713	0.489815000000000	4.717504916840000	-142.084534555999990	27.651098580100001	87.273840961600001	43.636920480800001	149	0.072707717895500	-142.084769566000010	27.651095065300002	standard
	88	705	0.787848000000000	4.717504916840000	-142.064354329000000	27.635109981100001	75.480078669500003	37.740039334700000	150	0.068944185257000	-142.064289067000000	27.635290947600001	standard
	105	728	0.329017000000000	4.717504916840000	-142.057686727000000	27.647529608999999	58.968811460600001	29.484405730300001	152	0.046598102569600	-142.057632906000010	27.647647513900001	standard
	95	716	0.480566000000000	4.717504916840000	-142.055014449000000	27.641158279399999	54.251306543699997	27.125653271899999	153	0.048156044006300	-142.055175246000000	27.641264425500001	standard
	93	706	0.693933000000000	4.717504916840000	-142.088141538000000	27.639198241300001	66.045068835799995	33.022534417899998	154	0.048156829834000	-142.088217116000010	27.639352912400000	standard
	107	723	0.415535000000000	4.717504916840000	-142.088804103999990	27.647867744799999	58.968811460500000	29.484405730300001	155	0.043293258667000	-142.088797395999990	27.647988855299999	standard
	99	722	0.416159000000000	4.717504916840000	-142.083569777000010	27.644429819599999	51.892554085299999	25.946277042599998	156	0.036073364257800	-142.083540736000000	27.644609573099999	standard
	94	731	0.304389000000000	4.717504916840000	-142.080950865999990	27.640144636399999	51.892554085299999	25.946277042599998	157	0.035847064971900	-142.080946539000000	27.640411071100001	standard
	96	714	0.488824000000000	4.717504916840000	-142.082448352999990	27.641768506799998	49.533801626900001	24.766900813399999	158	0.043015888214100	-142.082653247000000	27.641912974499999	standard
	80	710	0.541008000000000	4.717504916840000	-142.055445448000000	27.626328699399998	91.991345878499999	45.995672939199999	160	0.086139081955000	-142.055414184999990	27.626381932200001	standard
	77	730	0.320667000000000	4.717504916840000	-142.059644186000010	27.621975036199998	61.327563918999999	30.663781959500000	161	0.054385149002100	-142.059680955999990	27.622046892099998	standard
	78	708	0.592077000000000	4.717504916840000	-142.081341181000000	27.622186883600001	68.403821294200000	34.201910647100000	162	0.059604648590100	-142.081356148999990	27.622183428800000	standard
	75	726	0.367161000000000	4.717504916840000	-142.080134388000000	27.619283802399998	58.968811460600001	29.484405730300001	163	0.052740678787200	-142.080127319000010	27.619384427200000	standard
	63	2621	0.518887000000000	4.717504916840000	-142.066253751999990	27.586298285400002	63.686316377399997	31.843158188699999	170	0.050858711242700	-142.066268849000010	27.586342557700000	standard
	58	2622	0.488224000000000	4.717504916840000	-142.076737423000000	27.581226670300001	84.915088503199996	42.457544251599998	171	0.065690988540600	-142.076713903000010	27.581256567899999	standard
	43	2625	0.365897000000000	4.717504916840000	-142.071779824999990	27.561512437200001	82.556336044800005	41.278168022400003	173	0.065076309204100	-142.071866852000000	27.561629424300001	standard
	35	2624	0.388391000000000	4.717504916840000	-142.079615850000010	27.553838637399998	77.838831127899994	38.919415563999998	174	0.061122234344500	-142.079615307000010	27.553880969300000	standard
	32	2620	0.544730000000000	4.717504916840000	-142.058564386999990	27.553314654000001	101.426355712000000	50.713177856100003	175	0.076310340881300	-142.058520394000000	27.553471359900001	standard
	37	2623	0.403112000000000	4.717504916840000	-142.041675037999990	27.555731488500001	80.197583586299999	40.098791793200000	177	0.060987058639500	-142.041794654999990	27.555826616499999	standard
	36	197	0.589088000000000	4.717504916840000	-142.134074150999990	27.555680168599999	115.578870463000000	57.789435231299997	182	0.104036874771000	-142.134161699000000	27.555690082200002	standard
	30	222	0.303398000000000	4.717504916840000	-142.128592020000010	27.551117777500000	82.556336044800005	41.278168022400003	184	0.064979270935100	-142.128700232000000	27.551081967599998	standard
	25	200	0.516591000000000	4.717504916840000	-142.133422790999990	27.546128367300000	51.892554085299999	25.946277042599998	185	0.050391786575300	-142.133444881999990	27.546166648100002	standard
	22	221	0.318102000000000	4.717504916840000	-142.136124924999990	27.545281344799999	51.892554085299999	25.946277042599998	186	0.035878175735500	-142.136175615000010	27.545313293600000	standard
	19	217	0.351219000000000	4.717504916840000	-142.132924319000010	27.543715991399999	61.327563918999999	30.663781959500000	187	0.052773637771600	-142.132898734000010	27.543743122500000	standard
	26	210	0.418722000000000	4.717504916840000	-142.115672711000000	27.546537861299999	73.121326211099998	36.560663105499998	192	0.050391597747800	-142.115695117000000	27.546576258000002	standard
	53	2626	0.338011000000000	4.717504916840000	-142.092393595999990	27.572293625200000	108.502613087000000	54.251306543699997	197	0.089764631271400	-142.092449751999990	27.572313418600000	standard
	54	219	0.338114000000000	4.717504916840000	-142.112948063999990	27.576013935700001	89.632593420000006	44.816296710000003	198	0.072756149292000	-142.112964385000000	27.576068175500001	standard
	57	215	0.372284000000000	4.717504916840000	-142.120672536999990	27.580526077700000	125.013880296000000	62.506940148200002	199	0.104719301224000	-142.120644572000000	27.580573886900002	standard
	60	192	0.681067000000000	4.717504916840000	-142.135979472000000	27.581848587900001	82.556336044800005	41.278168022400003	200	0.068265867233300	-142.136073212000010	27.581870983000002	standard
	56	206	0.462419000000000	4.717504916840000	-142.134854776999990	27.579347928800001	73.121326211099998	36.560663105499998	201	0.064687343597400	-142.134878517000000	27.579413323200001	standard
	55	205	0.468773000000000	4.717504916840000	-142.133827569000000	27.576367357399999	68.403821294200000	34.201910647100000	202	0.064689146041900	-142.133854492000010	27.576341248500000	standard
	66	191	0.718590000000000	4.717504916840000	-142.134820007999990	27.598032751700000	141.525147505000010	70.762573752700007	207	0.118410394669000	-142.134844382000010	27.597914042599999	standard
	100	719	0.467822000000000	4.717504916840000	-142.091171647000010	27.645734133000001	51.892554085299999	25.946277042599998	216	0.047535165786700	-142.091186787000000	27.645770134900001	standard
	116	712	0.509015000000000	4.717504916840000	-142.091712540000000	27.650953761699999	61.327563918999999	30.663781959500000	217	0.047533319473300	-142.091732933999990	27.650958527600000	standard
	124	729	0.323603000000000	4.717504916840000	-142.103688586999990	27.658971437000002	63.686316377399997	31.843158188699999	218	0.052723392486600	-142.103748161000000	27.658980056099999	standard
	119	11134	0.721721000000000	4.717504916840000	-142.151796698999990	27.651660993499998	106.143860629000000	53.071930314500001	219	0.080424308776900	-142.151877331000010	27.651709480400001	standard
	114	11153	0.427771000000000	4.717504916840000	-142.162040491000000	27.650509661400001	87.273840961600001	43.636920480800001	221	0.071801553726200	-142.162015176000010	27.650617187000002	standard
	110	11159	0.366591000000000	4.717504916840000	-142.158746947000000	27.648943744200000	47.175049168400001	23.587524584200001	222	0.028196483612100	-142.158738296000000	27.649012879800001	standard
	101	11156	0.376402000000000	4.717504916840000	-142.152518823000010	27.645816309299999	61.327563918999999	30.663781959500000	223	0.052729116439800	-142.152525879000000	27.645872537599999	standard
	92	11149	0.446197000000000	4.717504916840000	-142.156593405000000	27.637849566400000	82.556336044800005	41.278168022400003	224	0.067623882293700	-142.156690247000000	27.637851009799999	standard
	121	11137	0.627557000000000	4.717504916840000	-142.163129150000000	27.655335114900002	77.838831127899994	38.919415563999998	225	0.060931718826300	-142.163107469000010	27.655293566899999	standard
	91	11168	0.321732000000000	4.717504916840000	-142.171662531000010	27.637721805300000	108.502613087000000	54.251306543699997	228	0.108287090302000	-142.171709281999990	27.637680340700001	standard
	87	11141	0.575222000000000	4.717504916840000	-142.170810652999990	27.634904200800001	94.350098336900004	47.175049168400001	229	0.083341304779100	-142.170821789000000	27.634847204400000	standard
	85	11148	0.485307000000000	4.717504916840000	-142.173091887000000	27.632447323699999	132.090137672000000	66.045068835799995	230	0.125473884583000	-142.173211181000000	27.632423681700001	standard
	84	11145	0.522025000000000	4.717504916840000	-142.170947660000000	27.631938823500001	87.273840961600001	43.636920480800001	231	0.069187978744500	-142.171026595000000	27.631979934000000	standard
	82	11147	0.513653000000000	4.717504916840000	-142.158863897000000	27.630501044199999	63.686316377399997	31.843158188699999	232	0.059600381851200	-142.158977236000000	27.630648701199998	standard
	71	196	0.613229000000000	4.717504916840000	-142.157503101000000	27.609152197099998	87.273840961600001	43.636920480800001	243	0.069201946258500	-142.157509467000010	27.609178313299999	standard
	68	220	0.334511000000000	4.717504916840000	-142.140008424000000	27.598741702600002	61.327563918999999	30.663781959500000	244	0.050204948425300	-142.140066909000010	27.598835661199999	standard
	62	190	0.730962000000000	4.717504916840000	-142.147029201000010	27.585921331400002	75.480078669500003	37.740039334800002	245	0.064556816101100	-142.147030277999990	27.585932948300002	standard
	59	214	0.380863000000000	4.717504916840000	-142.158668113000000	27.581259571699999	96.708850795299995	48.354425397599996	246	0.079009828567500	-142.158635894000010	27.581256568600001	standard
	45	202	0.503087000000000	4.717504916840000	-142.155641945000010	27.563176750400000	82.556336044800005	41.278168022400003	247	0.061117010116600	-142.155666222000010	27.563301998200000	standard
	42	203	0.497685000000000	4.717504916840000	-142.170737022999990	27.560803804500001	80.197583586299999	40.098791793200000	248	0.065702791214000	-142.170787655999990	27.560844338599999	standard
	40	194	0.662963000000000	4.717504916840000	-142.157580317999990	27.559673050400001	84.915088503199996	42.457544251599998	249	0.068638374328600	-142.157646003000000	27.559717911400000	standard
	33	218	0.338431000000000	4.717504916840000	-142.170675310000010	27.553424978500001	47.175049168500003	23.587524584200001	250	0.037592353820800	-142.170719386999990	27.553505492500001	standard
	31	208	0.430262000000000	4.717504916840000	-142.153292800999990	27.553202234299999	132.090137672000000	66.045068835799995	251	0.104353496552000	-142.153276830000010	27.553232422499999	standard
	29	216	0.370678000000000	4.717504916840000	-142.159732784999990	27.548393031800000	61.327563918999999	30.663781959500000	252	0.064259460449200	-142.159762322000010	27.548419503200002	standard
	23	198	0.563828000000000	4.717504916840000	-142.149560119000000	27.545695878299998	169.830177006000010	84.915088503199996	253	0.172973670959000	-142.149556208000010	27.545654644399999	standard
	28	211	0.415993000000000	4.717504916840000	-142.148720176000010	27.547770145499999	82.556336044800005	41.278168022400003	254	0.050390977859500	-142.148805255000010	27.547941624500002	standard
	17	6808	0.551585000000000	4.717504916840000	-142.171433720000010	27.539560643700000	113.220118004000000	56.610059002100002	257	0.107716140747000	-142.171402070999990	27.539612891800001	standard
	20	209	0.420253000000000	4.717504916840000	-142.172335032000010	27.544865116200000	58.968811460600001	29.484405730300001	258	0.043808027267500	-142.172357827000010	27.544835415500000	standard
	21	187	0.863966000000000	4.717504916840000	-142.169282439999990	27.545227173099999	80.197583586299999	40.098791793200000	259	0.065085868835400	-142.169285753000000	27.545245026200000	standard
	27	212	0.414266000000000	4.717504916840000	-142.140491650999990	27.546781551900001	51.892554085299999	25.946277042599998	260	0.039465427398700	-142.140510653000010	27.546883465200001	standard
