# Supplementary material for: The Tharsis mantle source of depleted shergottites revealed by 90 million impact craters
Source: Nat Commun. 2021 Nov 3;12:6352. doi: 10.1038/s41467-021-26648-3 (PMC8566585; doi:10.1038/s41467-021-26648-3)
Supplement: Supplementary file 3 — Source Data [file 41467_2021_26648_MOESM3_ESM.zip › data_file/supp_data_supp_fig_2_3/highlands.txt]

FID_	FID_1	col1	confidence	pixel_reso	long_c	lat_c	diameter	radius	FID_2	Diam_km	x_coord	y_coord	tag
	83	3118	0.817191000000000	4.867531015920000	25.565701076900002	-17.933237259599998	1100.062009600000000	550.031004799000020	0	1.128023344040000	25.568570892699999	-17.933057964700001	standard
	110	4345	0.688662000000000	4.867531015920000	25.618099057999999	-17.909171095700000	640.080328592999990	320.040164296999990	1	0.744931615829000	25.617440268599999	-17.906870404199999	standard
	107	3068	0.740975000000000	4.867531015920000	25.667553360700001	-17.913399928499999	579.236190893999950	289.618095446999970	2	0.503797676086000	25.667340721100000	-17.913468749900002	standard
	91	4344	0.718297000000000	4.867531015920000	25.625257104100001	-17.928354527400000	362.631060686000010	181.315530343000010	3	0.340758428574000	25.625275906999999	-17.928418229700000	standard
	26	8197	0.618539000000000	40.000000000000000	25.575153171200000	-17.986825574800001	600.000000000000000	300.000000000000000	4	0.580143873215000	25.574344462999999	-17.986669800000001	standard
	27	3804	0.651391000000000	4.867531015920000	25.695926577800002	-17.986807849200002	406.438839829000020	203.219419915000000	5	0.447150045395000	25.696002525400001	-17.986360471800001	standard
	70	4365	0.308375000000000	4.867531015920000	25.634054025899999	-17.947357963399998	275.015502399000010	137.507751200000000	6	0.284746517181000	25.633936306999999	-17.947182430200002	standard
	62	4340	0.855700000000000	4.867531015920000	25.640241957299999	-17.954356170499999	265.280440367999970	132.640220183999990	7	0.241584806442000	25.640122311900001	-17.954399428999999	standard
	60	4341	0.837431000000000	4.867531015920000	25.614388477500000	-17.957143011100001	343.160936622000010	171.580468311000000	8	0.309743305206000	25.614450392900000	-17.957183136200001	standard
	40	4363	0.338230000000000	4.867531015920000	25.635430212599999	-17.975463917199999	362.631060686000010	181.315530343000010	9	0.340669715881000	25.635379711799999	-17.975431852200000	standard
	53	4343	0.788005000000000	4.867531015920000	25.634018991400001	-17.962536746800001	199.568771653000000	99.784385826299996	10	0.194252641678000	25.634142511800000	-17.962750529299999	standard
	61	3098	0.385759000000000	4.867531015920000	25.682347841500000	-17.955490637899999	206.870068177000010	103.435034087999990	11	0.240434858322000	25.682290235100002	-17.955533530600000	standard
	89	3070	0.710916000000000	4.867531015920000	25.696513664000001	-17.929987777699999	238.509019779999990	119.254509889999990	12	0.260459075928000	25.696311842499998	-17.930067820800001	standard
	100	3078	0.587065000000000	4.867531015920000	25.682004669900000	-17.918667267400000	189.833709621000000	94.916854810399997	13	0.169993061066000	25.681877837599998	-17.918520607400001	standard
	116	7521	0.609658000000000	4.867531015920000	25.667392637399999	-17.895983268900000	194.701240637000010	97.350620318400004	14	0.173921924591000	25.667443829900002	-17.895941696600001	standard
	95	4342	0.788629000000000	4.867531015920000	25.579509054999999	-17.924251033000001	265.280440367999970	132.640220183999990	15	0.257003421783000	25.579602594800001	-17.924088017900001	standard
	99	4360	0.371603000000000	4.867531015920000	25.593615325399998	-17.919906276900001	248.244081811999990	124.122040906000000	16	0.221801069260000	25.593418005200000	-17.919757811499998	standard
	131	4578	0.771843000000000	4.867531015920000	25.594034451399999	-17.879426090999999	272.581736890999990	136.290868445999990	17	0.245490930557000	25.593933496399998	-17.879342595299999	standard
	124	7176	0.466856000000000	4.867531015920000	25.561685082800000	-17.887732922100000	282.316798923000020	141.158399462000010	18	0.257055843353000	25.561663186200001	-17.887590600500001	standard
	118	7172	0.572028000000000	4.867531015920000	25.550608329700001	-17.893212558100000	175.231116573000010	87.615558286500004	19	0.157665016174000	25.550322173800001	-17.893157993900001	standard
	112	3147	0.322156000000000	4.867531015920000	25.533310661500000	-17.907532674100000	206.870068177000010	103.435034087999990	20	0.186081529617000	25.533207569999998	-17.907592003800001	standard
	29	3141	0.368773000000000	4.867531015920000	25.496083840499999	-17.983881655299999	167.929820049000000	83.964910024600002	21	0.143720586777000	25.496169121800001	-17.983602757800000	standard
	33	3146	0.322946000000000	4.867531015920000	25.496224025000000	-17.979982211300001	68.145434222899993	34.072717111400003	22	0.069171247482300	25.496125427799999	-17.979932392799999	standard
	28	3139	0.395128000000000	4.867531015920000	25.504970535100000	-17.983896218700000	180.098647589000000	90.049323794499998	23	0.187218860626000	25.504864384499999	-17.984170792899999	standard
	31	3119	0.774343000000000	4.867531015920000	25.519015332999999	-17.981713730199999	126.555806414000000	63.277903207000001	24	0.108515096664000	25.519021493899999	-17.981680185599998	standard
	30	3134	0.530638000000000	4.867531015920000	25.532746411300000	-17.983265163100000	172.797351064999990	86.398675532599995	25	0.174373538971000	25.532610569700001	-17.983165811799999	standard
	25	2443	0.703605000000000	4.867531015920000	25.521855127500000	-17.991064213400001	172.797351064999990	86.398675532599995	26	0.160337602615000	25.521817956300001	-17.990987176299999	standard
	20	2444	0.662006000000000	4.867531015920000	25.525966238900001	-17.997667550399999	216.605130207999990	108.302565104000000	27	0.196174036026000	25.525968959000000	-17.997628785600000	standard
	18	2447	0.310249000000000	4.867531015920000	25.538659695800000	-17.998811926300000	160.628523524999990	80.314261762699999	28	0.158240520477000	25.538640448900001	-17.999114406200000	standard
	10	6845	0.416159000000000	4.842234461470000	25.524986901799998	-18.017315632300001	94.423571998599996	47.211785999299998	29	0.085169744491600	25.524920289299999	-18.017247737800002	standard
	8	6853	0.336802000000000	4.842234461470000	25.513426183200000	-18.020298060199998	79.896868614200002	39.948434307100001	30	0.069074760437000	25.513384866500001	-18.020218982399999	standard
	12	6833	0.512022000000000	4.842234461470000	25.544880169799999	-18.015170549699999	70.212399691300007	35.106199845600003	32	0.064536279678300	25.544801415300000	-18.015237777100001	standard
	14	6830	0.536665000000000	4.842234461470000	25.533080980299999	-18.010648843100000	79.896868614200002	39.948434307100001	33	0.073667888641400	25.533003823900000	-18.010606130300001	standard
	11	6826	0.625281000000000	4.842234461470000	25.555707340000001	-18.016564744299998	154.951502766999990	77.475751383499997	35	0.142611957550000	25.555637720000000	-18.016461234099999	standard
	13	6854	0.331657000000000	4.842234461470000	25.553534755000001	-18.013613081599999	58.106813537599997	29.053406768799999	36	0.053440038681000	25.553540372099999	-18.013621069900001	standard
	19	2446	0.600039000000000	4.867531015920000	25.561085482199999	-17.997887149899999	150.893461492999990	75.446730746699998	38	0.143709119797000	25.561055874200001	-17.997847256899998	standard
	21	2445	0.658730000000000	4.867531015920000	25.545373024300002	-17.996851134500002	102.218151334000000	51.109075667100001	39	0.093964944839500	25.545369446999999	-17.996754884800001	standard
	17	208	0.395736000000000	4.842234461470000	25.596985194500000	-18.006725670300000	135.582564921000000	67.791282460500000	41	0.117487556458000	25.596972985099999	-18.006629906699999	standard
	57	3127	0.632776000000000	4.867531015920000	25.555054868300001	-17.958952015300000	304.220688494999990	152.110344247000000	42	0.271040027618000	25.555200782299998	-17.958827825499998	standard
	41	3145	0.339486000000000	4.867531015920000	25.556144703899999	-17.975283188700001	192.267475128999990	96.133737564399993	43	0.187514801025000	25.556118363900001	-17.975169667599999	standard
	37	3130	0.597575000000000	4.867531015920000	25.554619084599999	-17.978447200200002	141.158399462000010	70.579199730799999	44	0.129040367126000	25.554632742900001	-17.978446772600002	standard
	46	3120	0.769577000000000	4.867531015920000	25.536777110500001	-17.970294246800002	85.181792778599998	42.590896389299999	45	0.086286958694500	25.536761576699998	-17.970275846300002	standard
	36	3135	0.466215000000000	4.867531015920000	25.524945534600000	-17.979013252000001	94.916854810399997	47.458427405199998	46	0.075520431518600	25.524876594599998	-17.978971107800000	standard
	56	3126	0.633945000000000	4.867531015920000	25.528404318700002	-17.959577324600001	143.592164970000000	71.796082484799996	47	0.133042421341000	25.528372177700000	-17.959614321499998	standard
	63	3140	0.394589000000000	4.867531015920000	25.535080335600000	-17.953387059299999	126.555806414000000	63.277903206900000	48	0.123191751480000	25.535101174200001	-17.953409661799999	standard
	32	4353	0.497858000000000	4.867531015920000	25.596056146900001	-17.981347258200000	214.171364700000000	107.085682350000000	49	0.202704299927000	25.596055390000000	-17.981418021600000	standard
	58	3121	0.692278000000000	4.867531015920000	25.505271426699998	-17.957932393000000	209.303833685000000	104.651916842000010	50	0.217059276581000	25.504951773100000	-17.957953925599998	standard
	74	3128	0.626071000000000	4.867531015920000	25.495702760099999	-17.937933368400000	170.363585556999990	85.181792778599998	51	0.174771175385000	25.495688475500000	-17.937723232700002	standard
	81	3132	0.566343000000000	4.867531015920000	25.497743856500001	-17.934434033399999	136.290868445999990	68.145434222899993	52	0.136350395203000	25.497698437600000	-17.934489821100001	standard
	66	3142	0.365149000000000	4.867531015920000	25.517111029799999	-17.950209821600001	94.916854810399997	47.458427405199998	53	0.089351375579800	25.517055227800000	-17.950088856699999	standard
	64	3138	0.416916000000000	4.867531015920000	25.507809987600002	-17.952023741600001	87.615558286500004	43.807779143300003	54	0.084739114761400	25.507879323200001	-17.952098816399999	standard
	87	3124	0.654033000000000	4.867531015920000	25.543342665299999	-17.931009917000001	73.012965238800007	36.506482619400003	55	0.062390941619900	25.543265579000000	-17.930968851399999	standard
	85	3143	0.343547000000000	4.867531015920000	25.544125260400001	-17.931750227500000	77.880496254700006	38.940248127399997	56	0.068632316589400	25.544083019100000	-17.931717211199999	standard
	92	3148	0.310022000000000	4.867531015920000	25.549958654800001	-17.928054453200001	80.314261762699999	40.157130881299999	57	0.070174850463900	25.549770552500000	-17.928032978200001	standard
	82	3129	0.623175000000000	4.867531015920000	25.546039718399999	-17.933725737900001	70.579199730799999	35.289599865400000	58	0.060007389068600	25.545971188100001	-17.933685973199999	standard
	108	3125	0.649671000000000	4.867531015920000	25.543701327200001	-17.912427512899999	73.012965238800007	36.506482619400003	60	0.064001302719100	25.543645515400001	-17.912398013899999	standard
	105	3122	0.688589000000000	4.867531015920000	25.525860072099999	-17.913728946999999	175.231116573000010	87.615558286500004	61	0.158244174957000	25.525847861300001	-17.913772031099999	standard
	114	7169	0.642200000000000	4.867531015920000	25.507288889400002	-17.899938353500001	102.218151334000000	51.109075667100001	66	0.090637920379600	25.507296767800000	-17.899827460899999	standard
	127	4580	0.754795000000000	4.867531015920000	25.588552801100001	-17.883617953700000	70.579199730799999	35.289599865400000	70	0.062481042861900	25.588518067399999	-17.883561774400000	standard
	132	4586	0.611634000000000	4.867531015920000	25.582727283400001	-17.878107927100000	136.290868445999990	68.145434222899993	71	0.112887033463000	25.582786689399999	-17.878151784200000	standard
	125	4587	0.602455000000000	4.867531015920000	25.631428065000001	-17.885835984500002	65.711668714900000	32.855834357500001	73	0.056401399612400	25.631405198900001	-17.885757909700001	standard
	123	4592	0.466574000000000	4.867531015920000	25.646042607399998	-17.890441212700001	70.579199730799999	35.289599865400000	75	0.055040714263900	25.646063955999999	-17.890400147000001	standard
	130	4599	0.339451000000000	4.867531015920000	25.649139088599998	-17.880130091000002	99.784385826299996	49.892192913199999	76	0.091640638351400	25.649081409600001	-17.880133661500000	standard
	122	4582	0.628401000000000	4.867531015920000	25.633022762800000	-17.890550462499998	172.797351064999990	86.398675532599995	77	0.175702053070000	25.632994271499999	-17.890542990600000	standard
	117	4584	0.613320000000000	4.867531015920000	25.640049062599999	-17.895136456199999	80.314261762699999	40.157130881299999	78	0.070546165466300	25.639975482800001	-17.895078094300001	standard
	126	7518	0.664006000000000	4.867531015920000	25.663408672100001	-17.884736936800000	63.277903207000001	31.638951603500001	80	0.058888748168900	25.663383072199998	-17.884686624099999	standard
	119	4597	0.411989000000000	4.867531015920000	25.650717630799999	-17.892475360399999	60.844137699000001	30.422068849500000	82	0.056755619049100	25.650777612700001	-17.892417734799999	standard
	133	7517	0.668205000000000	4.867531015920000	25.667744738400000	-17.878064504899999	131.423337430000000	65.711668714900000	83	0.118850872040000	25.667668214799999	-17.878187493999999	standard
	129	7529	0.532126000000000	4.867531015920000	25.678044626500000	-17.882289394099999	111.953213366000000	55.976606683100002	85	0.095367504119900	25.678023973999998	-17.882294087399998	standard
	128	7526	0.562543000000000	4.867531015920000	25.697538691900000	-17.883033405399999	111.953213366000000	55.976606683100002	86	0.111239656448000	25.697557080599999	-17.883097552300001	standard
	120	7531	0.505450000000000	4.867531015920000	25.705560037300000	-17.892419034500001	51.109075667200003	25.554537833600001	88	0.045562837600700	25.705520303899998	-17.892435589300000	standard
	109	3093	0.419342000000000	4.867531015920000	25.705115317800001	-17.909260243700000	155.760992509000000	77.880496254700006	90	0.140588617325000	25.705002514400000	-17.909272630600000	standard
	97	3067	0.767798000000000	4.867531015920000	25.695678295499999	-17.923691430700000	68.145434222899993	34.072717111400003	94	0.060454219818100	25.695610912799999	-17.923663563500000	standard
	86	3071	0.709151000000000	4.867531015920000	25.707650578500001	-17.931134809200000	184.966178605000010	92.483089302500005	97	0.187333299637000	25.707484327400000	-17.930966166299999	standard
	75	3076	0.602649000000000	4.867531015920000	25.704083218699999	-17.936971914200001	182.532413096999990	91.266206548499994	98	0.179224134445000	25.704056214000001	-17.936929655299998	standard
	73	3072	0.699705000000000	4.867531015920000	25.711080043399999	-17.938071890300002	126.555806414000000	63.277903207000001	99	0.123293313980000	25.711090988599999	-17.938018792200001	standard
	88	3069	0.718805000000000	4.867531015920000	25.687724759200002	-17.930893377499999	73.012965238800007	36.506482619400003	100	0.066758840560900	25.687629835700001	-17.930876886400000	standard
	84	3092	0.423371000000000	4.867531015920000	25.684714791800001	-17.931831740600000	114.386978873999990	57.193489436999997	101	0.100621175766000	25.684701653099999	-17.931716059799999	standard
	90	3097	0.391296000000000	4.867531015920000	25.680031438000000	-17.929052061699998	43.807779143300003	21.903889571600001	102	0.030207668304400	25.680077272399998	-17.929002136000001	standard
	76	3088	0.438109000000000	4.867531015920000	25.679328554500000	-17.936937627599999	94.916854810399997	47.458427405199998	103	0.086581523895300	25.679273807200001	-17.936911795400000	standard
	93	3095	0.412135000000000	4.867531015920000	25.670178402400001	-17.926814211100002	82.748027270600005	41.374013635300003	104	0.068471540451000	25.670096462000000	-17.926859565600001	standard
	55	3100	0.340465000000000	4.867531015920000	25.682731541500001	-17.959634418400000	131.423337430000000	65.711668714900000	108	0.128881124496000	25.682701921900001	-17.959623051099999	standard
	49	3066	0.825466000000000	4.867531015920000	25.694975471599999	-17.968237287800001	82.748027270600005	41.374013635300003	110	0.074433961868300	25.694914576799999	-17.968246897499998	standard
	43	3065	0.840271000000000	4.867531015920000	25.687157624400001	-17.971705662000002	80.314261762699999	40.157130881299999	111	0.070974349975600	25.687112047300001	-17.971675011199999	standard
	45	3079	0.572483000000000	4.867531015920000	25.690250607300001	-17.970351821600001	75.446730746699998	37.723365373400000	112	0.068073337554900	25.690254484699999	-17.970300194699998	standard
	44	3082	0.524983000000000	4.867531015920000	25.692154576699998	-17.970998845000000	85.181792778599998	42.590896389299999	113	0.079231273651100	25.692147089300001	-17.971014385400000	standard
	42	3089	0.433808000000000	4.867531015920000	25.697098790900000	-17.973858835100000	202.002537160999990	101.001268580000000	114	0.232223226547000	25.696860741599998	-17.973960429800002	standard
	39	3086	0.471874000000000	4.867531015920000	25.695741992399999	-17.976358873300001	97.350620318400004	48.675310159200002	115	0.094999998092700	25.695700185900002	-17.976388668399998	standard
	48	3087	0.460177000000000	4.867531015920000	25.671870025299999	-17.969763753599999	138.724633954000010	69.362316976800003	116	0.131484474182000	25.671828373000000	-17.969782409200000	standard
	38	3075	0.619593000000000	4.867531015920000	25.661938629400002	-17.977976917199999	99.784385826299996	49.892192913199999	118	0.093477924346900	25.661936837599999	-17.977924177700000	standard
	47	3090	0.428423000000000	4.867531015920000	25.665314931499999	-17.969902768600001	92.483089302500005	46.241544651200002	119	0.086240627288800	25.665293531200000	-17.969889535699998	standard
	22	7570	0.331644000000000	4.867531015920000	25.653134384900000	-17.996298909200000	80.314261762699999	40.157130881299999	124	0.058989980697600	25.653116585799999	-17.996350288100000	standard
	15	209	0.315299000000000	4.842234461470000	25.647475596600000	-18.009417690500001	53.264579076099999	26.632289538100000	126	0.046730785369900	25.647545901299999	-18.009366407300000	standard
	16	203	0.642057000000000	4.842234461470000	25.632365374399999	-18.008891700900001	171.899323382000010	85.949661691000003	127	0.141476715088000	25.632262228100000	-18.008670075300000	standard
	3	6841	0.460313000000000	4.842234461470000	25.543341206400001	-18.025330673100001	92.002454767900005	46.001227383900002	129	0.074232627868700	25.543202687400001	-18.025221433799999	standard
	50	4349	0.632632000000000	4.867531015920000	25.620341092200000	-17.966797956899999	148.459695986000010	74.229847992800003	134	0.122927009583000	25.620379235400002	-17.966787428100002	standard
	23	7569	0.620356000000000	4.867531015920000	25.622658469299999	-17.994232577300000	92.483089302500005	46.241544651200002	135	0.078724288940400	25.622634949900000	-17.994186843200001	standard
	24	7568	0.624067000000000	4.867531015920000	25.625153684200001	-17.993465316399998	80.314261762699999	40.157130881299999	136	0.077994548797600	25.625101197799999	-17.993495090700002	standard
	2	6821	0.762415000000000	4.842234461470000	25.562655443800001	-18.025498430900001	116.213627075000010	58.106813537599997	141	0.098581310272200	25.562542704399998	-18.025556319100001	standard
	52	3131	0.596702000000000	4.867531015920000	25.509299042100000	-17.965034482699998	63.277903206900000	31.638951603500001	146	0.057657455444300	25.509247680700000	-17.964982853799999	standard
	54	3133	0.531487000000000	4.867531015920000	25.515559272400001	-17.960589911200000	77.880496254700006	38.940248127399997	148	0.071225709915200	25.515503530000000	-17.960531576800001	standard
	69	3136	0.455213000000000	4.867531015920000	25.503376350300002	-17.947910722900001	77.880496254700006	38.940248127399997	149	0.067932521820100	25.503382821900001	-17.947809344600000	standard
	68	3137	0.436075000000000	4.867531015920000	25.494415475299999	-17.949140772300002	99.784385826299996	49.892192913199999	150	0.092701639175400	25.494359962400001	-17.949162772699999	standard
	71	3144	0.341174000000000	4.867531015920000	25.508201752800002	-17.947292879399999	51.109075667100001	25.554537833600001	151	0.047487377166700	25.508134861300000	-17.947237896400001	standard
	111	4364	0.331643000000000	4.867531015920000	25.595417357700001	-17.909108855400000	60.844137699000001	30.422068849500000	168	0.045958957672100	25.595330523499999	-17.909010353500001	standard
	104	4346	0.659933000000000	4.867531015920000	25.604514642500000	-17.913845074699999	87.615558286500004	43.807779143300003	169	0.081880477905300	25.604553271899999	-17.913853585500000	standard
	96	4361	0.370975000000000	4.867531015920000	25.596325395800001	-17.924031328300000	48.675310159200002	24.337655079600001	171	0.049492450714100	25.596283712900000	-17.923952236500000	standard
	79	4351	0.508346000000000	4.867531015920000	25.609704106300001	-17.934870020300000	107.085682350000000	53.542841175100001	172	0.107680412292000	25.609679883399998	-17.934746460500001	standard
	77	4359	0.387868000000000	4.867531015920000	25.621874457499999	-17.935847543700000	146.025930477999990	73.012965238800007	173	0.133014045715000	25.621839483500001	-17.935879983800000	standard
	106	4350	0.620437000000000	4.867531015920000	25.640303924400001	-17.913713643099999	136.290868445999990	68.145434222899993	174	0.129167722702000	25.640181933099999	-17.913724778100001	standard
	102	4347	0.656586000000000	4.867531015920000	25.649651395799999	-17.917367347500001	65.711668714900000	32.855834357500001	175	0.058835376739500	25.649662300799999	-17.917305675000001	standard
	101	4355	0.464433000000000	4.867531015920000	25.626463342000001	-17.918640119100001	146.025930477999990	73.012965238800007	176	0.124467617035000	25.626476622199998	-17.918568008800001	standard
	103	4357	0.409384000000000	4.867531015920000	25.654892834300000	-17.915249424799999	60.844137699000001	30.422068849500000	177	0.064003065109300	25.654917721899999	-17.915193202099999	standard
	78	4356	0.460744000000000	4.867531015920000	25.634982349200001	-17.935572309200001	90.049323794499998	45.024661897199998	180	0.086231323242200	25.634900752000000	-17.935467791899999	standard
	94	4358	0.401126000000000	4.867531015920000	25.641099307899999	-17.925318999300000	104.651916842000010	52.325958421099998	182	0.094178440094000	25.641057838599998	-17.925240330899999	standard
	80	4352	0.498801000000000	4.867531015920000	25.645669243699999	-17.934653078400000	90.049323794499998	45.024661897300000	183	0.084118587493900	25.645720736099999	-17.934617650200000	standard
	67	3096	0.405850000000000	4.867531015920000	25.660989543199999	-17.949867667300001	107.085682350000000	53.542841175100001	184	0.099205812454200	25.660971760199999	-17.949817152200001	standard
	65	4354	0.495197000000000	4.867531015920000	25.654442752000001	-17.950835646800002	68.145434222899993	34.072717111400003	185	0.068427623748800	25.654428245700000	-17.950873387600002	standard
	98	3077	0.590506000000000	4.867531015920000	25.668829605799999	-17.920853875100001	65.711668714900000	32.855834357500001	190	0.052057390213000	25.668831138300000	-17.920760953300000	standard
	72	3081	0.527893000000000	4.867531015920000	25.709244699700001	-17.944640363400001	73.012965238800007	36.506482619400003	194	0.060010110855100	25.709115938499998	-17.944641693900000	standard
	34	3074	0.655022000000000	4.867531015920000	25.701812553700002	-17.979706582999999	107.085682350000000	53.542841175100001	195	0.098010566711400	25.701806645900000	-17.979737456100001	standard
	1	1472	0.374155000000000	4.842234461470000	25.670294242899999	-18.025877281600000	138.003682152000010	69.001841075900003	200	0.121013580322000	25.670262877599999	-18.025820518900002	standard
	0	1474	0.334281000000000	4.842234461470000	25.674531219500000	-18.029056313000002	162.214854459000010	81.107427229600006	201	0.152727012634000	25.674431148800000	-18.029099970000001	standard
	7	1465	0.546678000000000	4.842234461470000	25.679253973600002	-18.020516357500000	104.108040922000000	52.054020460799997	202	0.111989452362000	25.679243057600001	-18.020579525999999	standard
	4	1470	0.428719000000000	4.842234461470000	25.682619731100001	-18.022383172600001	53.264579076099999	26.632289538100000	204	0.048371315002400	25.682461212300002	-18.022326521600000	standard
	5	1464	0.570512000000000	4.842234461470000	25.693856001099999	-18.021620607999999	113.792509843999990	56.896254922200001	205	0.108638027191000	25.693893317800001	-18.021682892800001	standard
	9	1477	0.303882000000000	4.842234461470000	25.695633708300001	-18.019129433100002	53.264579076099999	26.632289538100000	206	0.053501611709600	25.695548368299999	-18.019200315500001	standard
	6	1475	0.331038000000000	4.842234461470000	25.708102503900001	-18.021489546200002	145.267033844000000	72.633516921999998	207	0.135206258774000	25.707746698699999	-18.021774840399999	standard
	113	7177	0.466829000000000	4.867531015920000	25.528086777399999	-17.901684514799999	111.953213366000000	55.976606683100002	221	0.108784959793000	25.528116524800001	-17.901688403600001	standard
	121	7183	0.386583000000000	4.867531015920000	25.521626000400001	-17.892279186300001	104.651916842000010	52.325958421099998	222	0.090360481262200	25.521581681699999	-17.892296799299999	standard
	115	7179	0.427139000000000	4.867531015920000	25.568324492500000	-17.897633109499999	131.423337430000000	65.711668714900000	223	0.108952056885000	25.568289732600000	-17.897617518499999	standard
	51	4348	0.655362000000000	4.867531015920000	25.647249870400000	-17.966074938300000	92.483089302500005	46.241544651200002	247	0.085512092590300	25.647224061399999	-17.965995070500000	standard
	35	3091	0.427401000000000	4.867531015920000	25.710003807700001	-17.979220226799999	87.615558286500004	43.807779143300003	258	0.081881568908700	25.709947828800001	-17.979279010900001	standard
	59	4362	0.346581000000000	4.867531015920000	25.580233610299999	-17.957754392700000	97.350620318400004	48.675310159200002	269	0.093609640121500	25.580100208600001	-17.957646408399999	standard
