# Supplementary material for: The Tharsis mantle source of depleted shergottites revealed by 90 million impact craters
Source: Nat Commun. 2021 Nov 3;12:6352. doi: 10.1038/s41467-021-26648-3 (PMC8566585; doi:10.1038/s41467-021-26648-3)
Supplement: Supplementary file 3 — Source Data [file 41467_2021_26648_MOESM3_ESM.zip › data_file/supp_data_supp_fig_2_3/highlat.txt]

FID_	FID_1	col1	confidence	pixel_reso	long_c	lat_c	diameter	radius	FID_2	Diam_km	x_coord	y_coord	tag
	118	44	0.716323000000000	4.178875690340000	117.052973105000010	51.984119061900003	121.187395020000000	60.593697509899997	0	0.102318803787000	117.052911994000000	51.984357750000001	standard
	116	45	0.431781000000000	4.178875690340000	117.008544099000010	51.970043207700002	81.488075961600003	40.744037980800002	1	0.077385408401500	117.008409388000000	51.970106318600003	standard
	112	363	0.800814000000000	4.178875690340000	117.016657149000000	51.914467096999999	106.561330104000010	53.280665051800000	4	0.090948177337600	117.016568193000000	51.914372104700000	standard
	111	364	0.601181000000000	4.178875690340000	117.022893044000000	51.913355944700001	106.561330104000010	53.280665051800000	5	0.099175394058200	117.022713788000000	51.913471457199996	standard
	94	165	0.503698000000000	4.178875690340000	117.029403044000010	51.777166999599999	91.935265187400006	45.967632593700003	8	0.066469417572000	117.029336202000000	51.777208732200002	standard
	44	308	0.625416000000000	4.178875690340000	117.050520195000000	51.298444740199997	369.830498594999990	184.915249297000000	9	0.331197017670000	117.050422094000000	51.298858783299998	standard
	6	118	0.683493000000000	4.178875690340000	117.023429273999990	51.056079533099997	144.171211317000000	72.085605658299997	11	0.120837963104000	117.023084634000000	51.056213622800001	standard
	13	186	0.517586000000000	4.178875690340000	117.081389986999990	51.112865194299999	64.772573200200000	32.386286600100000	16	0.037067974090600	117.081320580000000	51.112940942199998	standard
	24	391	0.411000000000000	4.178875690340000	117.083414433000000	51.195832777400000	71.040886735699999	35.520443367900000	17	0.054745494842500	117.083533827000000	51.195960260100001	standard
	95	281	0.676034000000000	4.178875690340000	117.117259214000000	51.787098803600003	98.203578722900005	49.101789361500003	18	0.073649059295700	117.117152712000010	51.787105288600003	standard
	113	43	0.743074000000000	4.178875690340000	117.086739968000000	51.946577485699997	98.203578722900005	49.101789361500003	19	0.077154737472500	117.086621070000010	51.946659880399999	standard
	91	254	0.560208000000000	4.178875690340000	117.242399057000000	51.750802959900000	169.244465459000000	84.622232729299995	25	0.107792829514000	117.241454941000000	51.750980317400000	standard
	72	97	0.415364000000000	4.178875690340000	117.236122169000000	51.554467254999999	81.488075961600003	40.744037980800002	27	0.050264104843100	117.236051993000000	51.554480850600001	standard
	65	278	0.648842000000000	4.178875690340000	117.257736089999990	51.485099158700002	346.846682298000020	173.423341149000010	28	0.260637859344000	117.257558890000000	51.485134321899999	standard
	48	16	0.613609000000000	4.178875690340000	117.260157295000000	51.316299240100001	75.219762426100004	37.609881213000001	29	0.068656469345100	117.260181668000000	51.316488847599999	standard
	47	80	0.523778000000000	4.178875690340000	117.299948159000000	51.308601624100000	75.219762426100004	37.609881213000001	30	0.063393575668300	117.299785797000000	51.308777843000001	standard
	20	328	0.777402000000000	4.178875690340000	117.315239690000000	51.173159450100002	83.577513806699997	41.788756903399999	32	0.066279449462900	117.315102897000000	51.173232033900000	standard
	0	398	0.596104000000000	4.178875690340000	117.366757757000000	51.014776911299997	77.309200271199998	38.654600135599999	37	0.053090959549000	117.366562042000000	51.014867945299997	standard
	27	68	0.502026000000000	4.178875690340000	117.373196173000000	51.224156263700003	52.235946129200002	26.117973064600001	41	0.031155830383300	117.373223933000010	51.224219077400001	standard
	30	67	0.545985000000000	4.178875690340000	117.358334830999990	51.237664729300000	294.610736169000010	147.305368084000010	42	0.191881591797000	117.358326463000000	51.238014981399999	standard
	58	77	0.466328000000000	4.178875690340000	117.352718004000000	51.427610657199999	104.471892258000000	52.235946129200002	43	0.076532657623300	117.352503881000000	51.427852528899997	standard
	62	76	0.816081000000000	4.178875690340000	117.347534849000000	51.462595236500000	87.756389497100002	43.878194748500000	44	0.075097625732400	117.347415669000000	51.462735639800002	standard
	104	344	0.546809000000000	4.178875690340000	117.337578138000000	51.856783488100000	474.302390853000020	237.151195427000000	48	0.448176643372000	117.336557146000000	51.856993519299998	standard
	101	345	0.314620000000000	4.178875690340000	117.363216281000010	51.843373570600001	60.593697509899997	30.296848754900001	49	0.047579484939600	117.363204870999990	51.843354987700003	standard
	109	350	0.464823000000000	4.178875690340000	117.313427473999990	51.906850067500002	48.057070438899999	24.028535219399998	52	0.027565628051800	117.313266943000000	51.906931428199997	standard
	117	71	0.491496000000000	4.178875690340000	117.333488376000010	51.982310506200001	106.561330104000010	53.280665051800000	53	0.077325765609700	117.333357511000000	51.982310426500000	standard
	78	217	0.419840000000000	4.178875690340000	117.408952610000000	51.618228793599997	171.333903303999990	85.666951651900007	55	0.164591520309000	117.408589617999990	51.618424481799998	standard
	74	99	0.542216000000000	4.178875690340000	117.424007144000000	51.578117856600002	91.935265187400006	45.967632593700003	56	0.078934780120800	117.423696905000000	51.578295789599998	standard
	70	93	0.714060000000000	4.178875690340000	117.427426960999990	51.498280694599998	85.666951651900007	42.833475825900003	57	0.071280176162700	117.427211446000000	51.498353134200002	standard
	12	329	0.577119000000000	4.178875690340000	117.458357977000010	51.106344330900001	71.040886735699999	35.520443367900000	61	0.051137155532800	117.458422658000000	51.106455787999998	standard
	25	416	0.667047000000000	4.178875690340000	117.424778725000000	51.201741205399998	127.455708555000000	63.727854277600002	62	0.105921985626000	117.424588649000000	51.201977820499998	standard
	41	317	0.594995000000000	4.178875690340000	117.464566193000000	51.291157397100001	79.398638116399994	39.699319058199997	64	0.063143743515000	117.464559982000000	51.291257601399998	standard
	46	316	0.709306000000000	4.178875690340000	117.438190457000000	51.306369538500000	73.130324580899995	36.565162290400004	65	0.054944633483900	117.438017345000010	51.306469785200001	standard
	64	91	0.756804000000000	4.178875690340000	117.470435435000000	51.474119900600002	96.114140877699995	48.057070438899999	66	0.075732570648200	117.470330119000000	51.474171008399999	standard
	71	92	0.742019000000000	4.178875690340000	117.443641299000010	51.508174259699999	104.471892258000000	52.235946129200002	67	0.082680862426800	117.443577655000000	51.508372194400003	standard
	88	106	0.360121000000000	4.178875690340000	117.464226838000000	51.717246478000000	52.235946129200002	26.117973064600001	69	0.029704580307000	117.464245253000000	51.717251223600002	standard
	97	284	0.663344000000000	4.178875690340000	117.466796316000000	51.805253696400001	96.114140877699995	48.057070438899999	70	0.096712884903000	117.466553296000000	51.805114705800001	standard
	93	270	0.659028000000000	4.178875690340000	117.505069087000000	51.756596138799999	62.683135354999997	31.341567677499999	72	0.049276903152500	117.505066360000000	51.756697991800003	standard
	82	26	0.443983000000000	4.178875690340000	117.481420134000000	51.645428051600000	64.772573200200000	32.386286600100000	73	0.031490005493200	117.481461249000010	51.645386765900000	standard
	67	200	0.536067000000000	4.178875690340000	117.526337113000000	51.490489701400001	85.666951651900007	42.833475825900003	75	0.063180868148800	117.526027700000000	51.490589676200003	standard
	52	55	0.413360000000000	4.178875690340000	117.494456521999990	51.368897992599997	79.398638116399994	39.699319058199997	78	0.062763181686400	117.494344389999990	51.368892199199998	standard
	16	206	0.846312000000000	4.178875690340000	117.571612450999990	51.147588873399997	96.114140877699995	48.057070438899999	81	0.075533935546900	117.571360011000000	51.147738507600003	standard
	35	69	0.735279000000000	4.178875690340000	117.573683183000000	51.252781163900003	267.448044181999990	133.724022090999990	82	0.255076753616000	117.573195962000000	51.252702580899999	standard
	51	382	0.523463000000000	4.178875690340000	117.558002139000000	51.344723898799998	75.219762426100004	37.609881213000001	84	0.062306058883700	117.557826414000000	51.344867436800001	standard
	77	10	0.476541000000000	40.000000000000000	117.625775301999990	51.597492155799998	400.000000000000000	200.000000000000000	88	0.276018070221000	117.625819656000000	51.597232391699997	standard
	75	180	0.525215000000000	4.178875690340000	117.628529650999990	51.580503578699997	45.967632593700003	22.983816296800001	89	0.039070413589500	117.628547334999990	51.580498929800001	standard
	55	381	0.595648000000000	4.178875690340000	117.613669426000000	51.380672495600002	106.561330104000010	53.280665051800000	90	0.085386835098300	117.613492519000000	51.380747215699998	standard
	54	383	0.457078000000000	4.178875690340000	117.616288397999990	51.375062358199997	94.024703032600002	47.012351516300001	91	0.063340354919400	117.616220223000000	51.374977074000000	standard
	33	294	0.761095000000000	4.178875690340000	117.618789628000000	51.249279792199999	110.740205794000000	55.370102897000002	92	0.105714271545000	117.618738100000000	51.249345409100002	standard
	2	105	0.625319000000000	4.178875690340000	117.567265223000010	51.037409604499999	476.391828697999980	238.195914348999990	94	0.386259351730000	117.567195044000000	51.037896044400000	standard
	7	128	0.413545000000000	4.178875690340000	117.657754979000000	51.056499705299998	58.504259664700001	29.252129832400001	95	0.087058815002400	117.657534416000000	51.057094870000000	standard
	32	296	0.407137000000000	4.178875690340000	117.658181407000000	51.243018570200000	206.854346671999990	103.427173336000000	98	0.211571847916000	117.657744243000000	51.243627725899998	standard
	38	126	0.412200000000000	4.178875690340000	117.681188843000000	51.268169558600000	73.130324580899995	36.565162290400004	99	0.063270837783800	117.681191987999990	51.268281956099997	standard
	76	9	0.865754000000000	40.000000000000000	117.654619419000000	51.586964509900000	640.000000000000000	320.000000000000000	102	0.513649494171000	117.652708561000000	51.587318187900003	standard
	84	273	0.353115000000000	4.178875690340000	117.685181701000000	51.662120940400001	555.790466814999950	277.895233406999980	104	0.541681671143000	117.682167701000000	51.663851210399997	standard
	92	27	0.456448000000000	4.178875690340000	117.691641936000000	51.752050474900003	121.187395020000000	60.593697509899997	106	0.099570232391400	117.691399887000000	51.752029424400000	standard
	57	12	0.387162000000000	40.000000000000000	117.700803644999990	51.400581208299997	1300.000000000000000	650.000000000000000	113	1.111855844500000	117.700274999000000	51.400366626800000	standard
	28	295	0.542648000000000	4.178875690340000	117.698072016000000	51.235325562600003	376.098812130000000	188.049406065000000	116	0.289924983978000	117.697600061000000	51.235234834600000	standard
	31	187	0.605128000000000	4.178875690340000	117.771979034000000	51.240593716299998	123.276832865000000	61.638416432500001	117	0.085648059845000	117.771940535000000	51.240585294699997	standard
	115	49	0.542792000000000	4.178875690340000	117.795440043000000	51.958779212800003	344.757244453000000	172.378622226000000	118	0.248331054688000	117.795283303000010	51.959072539399997	standard
	66	293	0.445317000000000	4.178875690340000	117.842002670000000	51.488767232599997	66.862011045399996	33.431005522699998	121	0.051850215911900	117.842115918000000	51.488911089600002	standard
	15	162	0.382569000000000	4.178875690340000	117.878849577000000	51.132801071599999	96.114140877699995	48.057070438899999	124	0.082333427429200	117.878793014000000	51.132893513799999	standard
	19	161	0.579631000000000	4.178875690340000	117.897470776000010	51.169768071699998	87.756389497100002	43.878194748500000	125	0.082461172103900	117.897309910999990	51.169874859700002	standard
	37	347	0.464820000000000	4.178875690340000	117.911611148000010	51.266579796300000	455.497450247000020	227.748725123000010	127	0.393764642715000	117.910455368000000	51.266813312899998	standard
	61	120	0.315825000000000	4.178875690340000	117.918715565000000	51.431525297599997	321.773428156000020	160.886714078000010	128	0.311528011322000	117.918848288000010	51.431524433200003	standard
	108	291	0.318731000000000	4.178875690340000	117.902063708000000	51.897382503400003	102.382454413000000	51.191227206599997	131	0.105783895493000	117.901852592000000	51.897489382099998	standard
	90	94	0.711694000000000	4.178875690340000	117.949148044000000	51.735632800099999	486.839017924000020	243.419508962000010	135	0.447995950699000	117.948811048000000	51.735873035499999	standard
	60	119	0.588821000000000	4.178875690340000	117.930765573000000	51.431400488199998	54.325383974399998	27.162691987199999	138	0.049898731231700	117.930818688000000	51.431629344500003	standard
	36	50	0.469181000000000	4.178875690340000	117.940600851000000	51.259051014999997	56.414821819499998	28.207410909800000	140	0.037310918808000	117.940627925000000	51.259154645300001	standard
	11	248	0.453048000000000	4.178875690340000	117.915982713000010	51.101785705499999	62.683135354999997	31.341567677499999	141	0.056508636474600	117.915868784000000	51.102049498100001	standard
	10	263	0.670792000000000	4.178875690340000	117.978152836000010	51.098361353300000	670.709548298999950	335.354774150000030	142	0.511642719269000	117.978480147000000	51.098482509299998	standard
	22	144	0.351677000000000	4.178875704300000	118.001929422000000	51.181248194799998	50.146508451599999	25.073254225800000	145	0.044222049713100	118.001938272999990	51.181572504199998	standard
	63	119	0.317410000000000	4.178875704300000	118.001377581000000	51.465512112799999	56.414822008100003	28.207411004000001	149	0.055966381073000	118.001203893000000	51.465673164400002	standard
	80	101	0.474173000000000	4.178875690340000	117.974640062000010	51.631638759300003	98.203578722900005	49.101789361500003	152	0.094546474456800	117.974766169000010	51.631748255100000	standard
	81	102	0.337274000000000	4.178875690340000	117.974265948000000	51.633479451900001	75.219762426000003	37.609881213000001	153	0.059200267791700	117.974084242000000	51.633846487500001	standard
	96	312	0.467703000000000	4.178875704300000	118.052708990000000	51.801203702099997	342.667807752999980	171.333903875999990	156	0.327812267303000	118.052830943999990	51.801337886900001	standard
	56	0	0.416447000000000	40.000000000000000	118.064074565000000	51.397894387299999	2720.000000000000000	1360.000000000000000	157	2.541887186050000	118.062663799000010	51.399544032300000	standard
	87	147	0.578542000000000	4.178875704300000	118.103021893999990	51.705595688700001	445.050262508000000	222.525131254000000	158	0.423458002090000	118.103165188000010	51.705650897399998	standard
	83	143	0.475246000000000	4.178875704300000	118.092049796000000	51.658132221700001	465.944641030000010	232.972320515000010	159	0.380151527405000	118.092505677000010	51.657764387199997	standard
	99	130	0.338370000000000	4.178875704300000	118.137951746000000	51.829771752600003	89.845827642499998	44.922913821199998	160	0.088181812286400	118.138001938000000	51.830132308200000	standard
	110	32	0.410456000000000	4.178875704300000	118.114515194000010	51.908155002800001	48.057070599500001	24.028535299700000	162	0.034153591156000	118.114561979000000	51.908241299700002	standard
	102	131	0.335326000000000	4.178875704300000	118.212112755000010	51.848212807400003	275.805796483999980	137.902898241999990	167	0.246058332443000	118.211995402000000	51.848383219100000	standard
	73	216	0.609715000000000	4.178875704300000	118.180324287999990	51.567102883700002	110.740206164000000	55.370103082000000	169	0.083875411987300	118.179923790000000	51.567103812100001	standard
	68	171	0.594710000000000	4.178875704300000	118.150046875000000	51.496740555899997	73.130324825299994	36.565162412600003	171	0.055780866622900	118.149927794000010	51.496867647599998	standard
	59	177	0.600960000000000	4.178875704300000	118.194319941000000	51.429161417099998	79.398638381699996	39.699319190899999	172	0.063691476821900	118.193984413000000	51.429309702600001	standard
	50	91	0.336946000000000	4.178875704300000	118.217759245000000	51.335145264099999	71.040886973100001	35.520443486600001	173	0.063498924255400	118.217351828999990	51.335304395500003	standard
	42	90	0.364981000000000	4.178875704300000	118.218133188000000	51.294857643900002	68.951449120999996	34.475724560499998	175	0.056441345214800	118.218021384000000	51.294930321300001	standard
	14	126	0.685279000000000	4.178875704300000	118.199085196000000	51.120609185900001	98.203579051099993	49.101789525500003	176	0.095768171310400	118.199006067000000	51.120645553199999	standard
	8	244	0.342875000000000	4.178875704300000	118.189903963000010	51.063749525799999	96.114141198900001	48.057070599500001	177	0.087453401565600	118.189967094000000	51.063666552900003	standard
	17	228	0.354642000000000	4.178875704300000	118.254219638000000	51.156490327699998	54.325384155899997	27.162692077999999	178	0.047624193191500	118.254190661000000	51.156667529800004	standard
	26	29	0.485316000000000	4.178875704300000	118.255961576000000	51.208983703999998	87.756389790300005	43.878194895199996	179	0.072125246048000	118.255797587999990	51.208959655900003	standard
	29	7	0.489475000000000	40.000000000000000	118.312944766000000	51.235414879200000	1440.000000000000000	720.000000000000000	181	1.345863323210000	118.312776951999990	51.234670518199998	standard
	40	92	0.319777000000000	4.178875704300000	118.245602159000000	51.285843266199997	336.399494195999980	168.199747097999990	182	0.318463407516000	118.245419530000010	51.286025260599999	standard
	98	231	0.483201000000000	4.178875704300000	118.272906117999990	51.807463020900002	77.309200529600005	38.654600264800003	186	0.065183460235600	118.272737289999990	51.807607412999999	standard
	100	224	0.800093000000000	4.178875704300000	118.255795412000000	51.834514742700001	158.797276763000010	79.398638381699996	187	0.135291311264000	118.255261942999990	51.834724328400000	standard
	103	226	0.317372000000000	4.178875704300000	118.290437223000000	51.850305078100000	98.203579051099993	49.101789525500003	188	0.079524948120100	118.290145684000000	51.850324924100001	standard
	106	225	0.550072000000000	4.178875704300000	118.248708322000000	51.868737114799998	85.666951938200000	42.833475969100000	189	0.072933702468900	118.248231633000000	51.868871555399998	standard
	86	102	0.633820000000000	4.178875704300000	118.305064030000000	51.690507438099999	89.845827642499998	44.922913821199998	193	0.079373657226600	118.304956205000000	51.690569466299998	standard
	85	103	0.577842000000000	4.178875704300000	118.314188042000000	51.683006635300003	102.382454755000000	51.191227377700002	194	0.105046667099000	118.314062138000000	51.682869601699998	standard
	53	79	0.650062000000000	4.178875704300000	118.339536411000000	51.371405903800003	100.293016902999990	50.146508451599999	196	0.095377185821500	118.339304297000000	51.371594193500002	standard
	43	89	0.580789000000000	4.178875704300000	118.321253006000010	51.297445204600002	60.593697712400001	30.296848856200000	199	0.049897396087600	118.321226353000000	51.297541580000001	standard
	45	195	0.415980000000000	4.178875704300000	118.361697533000000	51.298739787499997	288.342423596999990	144.171211798000000	200	0.230664611816000	118.361667393000000	51.298947642199998	standard
	21	185	0.732605000000000	4.178875704300000	118.350031245000000	51.180659837000000	64.772573416699998	32.386286708299998	201	0.047624193191500	118.350084108999990	51.180905365400001	standard
	9	240	0.548960000000000	4.178875704300000	118.334023552999990	51.088127683099998	353.114997012999990	176.557498506999990	202	0.357320606232000	118.333746996000000	51.088573942099998	standard
	5	221	0.469444000000000	4.178875704300000	118.357360490999990	51.054329115599998	100.293016902999990	50.146508451599999	203	0.103667119980000	118.357315289000000	51.054426715100000	standard
	23	8	0.376067000000000	40.000000000000000	118.417693015000000	51.182410687199997	1900.000000000000000	950.000000000000000	204	1.582776081090000	118.415849153000000	51.183516746199999	standard
	39	193	0.759294000000000	4.178875704300000	118.428007721000000	51.278621853700002	85.666951938200000	42.833475969100000	205	0.089541313171400	118.427899618000000	51.278727127600000	standard
	49	194	0.719365000000000	4.178875704300000	118.405766768000010	51.329147660899999	213.122660919000000	106.561330459999990	206	0.222467485428000	118.405536533000000	51.329010592899998	standard
	89	219	0.579376000000000	4.178875704300000	118.396789901000010	51.727269802899997	79.398638381699996	39.699319190899999	208	0.071436288833600	118.396564510999990	51.727461862500000	standard
	105	1	0.412899000000000	40.000000000000000	118.415158119000000	51.863762628499998	1600.000000000000000	800.000000000000000	209	1.358641225810000	118.413036267000000	51.864318628400000	standard
	107	59	0.332630000000000	4.178875704300000	118.383771880000000	51.879452955500000	56.414822008100003	28.207411004000001	210	0.047624193191500	118.383709084000000	51.879651366099999	standard
	114	169	0.835415000000000	4.178875704300000	118.372381285000000	51.947548554699999	91.935265494600003	45.967632747300001	211	0.095248388290400	118.372058854000000	51.947677998600000	standard
	79	206	0.300772000000000	4.178875704300000	118.482804900000000	51.627068368899998	595.489787862999950	297.744893930999980	215	0.547766881943000	118.482280759999990	51.626761020799997	standard
	69	213	0.568146000000000	4.178875704300000	118.443672629999990	51.497770871800000	52.235946303799999	26.117973151899999	216	0.047624193191500	118.443714466000000	51.497871977800003	standard
	34	271	0.510496000000000	4.178875704300000	118.475230302000000	51.252123747500001	353.114997012999990	176.557498506999990	217	0.317844240189000	118.474714780000000	51.252279765399997	standard
	18	67	0.443590000000000	4.178875704300000	118.458508722000000	51.160179043399999	119.097957573000000	59.548978786299998	218	0.111123119354000	118.458310732000000	51.160149207899998	standard
	1	326	0.772115000000000	4.178875704300000	118.468399561000000	51.017739892400002	85.666951938200000	42.833475969100000	219	0.079373657226600	118.468354034000000	51.017802140299999	standard
	4	147	0.654281000000000	4.178875690340000	117.196992314000000	51.052330543600000	658.172921227999950	329.086460613999980	220	0.634769891739000	117.197052979000010	51.052264007100000	standard
	3	337	0.675809000000000	4.178875690340000	117.168864637000000	51.049083766999999	104.471892258000000	52.235946129200002	222	0.089195100784300	117.168860997000000	51.049206430200002	standard
