# Supplementary material for: The Tharsis mantle source of depleted shergottites revealed by 90 million impact craters
Source: Nat Commun. 2021 Nov 3;12:6352. doi: 10.1038/s41467-021-26648-3 (PMC8566585; doi:10.1038/s41467-021-26648-3)
Supplement: Supplementary file 3 — Source Data [file 41467_2021_26648_MOESM3_ESM.zip › data_file/supp_data_supp_fig_2_3/impact.txt]

FID_	FID_1	col1	confidence	pixel_reso	long_c	lat_c	diameter	radius	FID_2	Diam_km	x_coord	y_coord	tag
	73	5988	0.622608000000000	4.942298347450000	93.650747072800002	9.978723631059999	222.403425634999990	111.201712818000000	0	0.186232810974000	93.650686219999997	9.978771040550001	standard
	74	6008	0.331818000000000	4.942298347450000	93.663862695800006	9.979339472300000	116.144011164999990	58.072005582499997	1	0.105734357834000	93.663775176499996	9.979504998220000	standard
	69	5987	0.663353000000000	4.942298347450000	93.669499108699995	9.972319084090000	244.643768198999990	122.321884099000000	2	0.243233243942000	93.669361428900004	9.972328503430001	standard
	68	5991	0.590530000000000	4.942298347450000	93.686393199199998	9.966764836560000	190.278486377000010	95.139243188300000	3	0.176218742371000	93.686324065899996	9.966783023080000	standard
	65	5986	0.667871000000000	4.942298347450000	93.650757145599997	9.962036243089999	155.682397944999990	77.841198972300006	4	0.170033914566000	93.650767771800005	9.961971505659999	standard
	67	5994	0.499124000000000	4.942298347450000	93.645269052499998	9.964420354370001	93.903668601500002	46.951834300700000	5	0.082224346160900	93.645303844099999	9.964499588580001	standard
	63	5984	0.763056000000000	4.942298347450000	93.641686160099994	9.957693758170001	140.855502902000010	70.427751451099994	6	0.138407323837000	93.641552491799999	9.957690070040000	standard
	61	6004	0.389372000000000	4.942298347450000	93.647096347100003	9.956827085540001	69.192176864199993	34.596088432099997	7	0.068213556289700	93.646975642900003	9.956833781509999	standard
	64	5992	0.579568000000000	4.942298347450000	93.648465602800002	9.960360790970000	84.019071906600004	42.009535953300002	8	0.076328742981000	93.648362011900005	9.960340480530000	standard
	72	5993	0.523986000000000	4.942298347450000	93.632811246000003	9.978549894170000	150.740099597000010	75.370049798500006	9	0.147660995483000	93.632744969200004	9.978526385760000	standard
	58	5990	0.603491000000000	4.942298347450000	93.664504930099994	9.952872871089999	96.374817775200000	48.187408887600000	12	0.077545286178600	93.664509137300001	9.952837775960001	standard
	57	5999	0.428139000000000	4.942298347450000	93.657224412000005	9.951641108950000	190.278486377000010	95.139243188300000	13	0.200024477005000	93.657169534999994	9.951696063769999	standard
	60	6002	0.398185000000000	4.942298347450000	93.668492879599995	9.955551994360000	145.797801249999990	72.898900624800007	14	0.133396753311000	93.668423591500002	9.955528964770000	standard
	53	5983	0.795866000000000	4.942298347450000	93.674780812400002	9.943050382470000	197.691933898000000	98.845966948899999	16	0.186691667557000	93.674580703199993	9.943010867110001	standard
	51	6001	0.419447000000000	4.942298347450000	93.682305378099997	9.942173718310000	76.605624385400006	38.302812192700003	17	0.057338930130000	93.682368835999995	9.942236127910000	standard
	52	5996	0.469204000000000	4.942298347450000	93.640435359700007	9.942697346870000	135.913204554999990	67.956602277399995	19	0.119910787582000	93.640410776500005	9.942725435920000	standard
	50	5989	0.620049000000000	4.942298347450000	93.632720986799995	9.938938555700000	74.134475211700007	37.067237605800003	20	0.076333738327000	93.632622642699999	9.938892531590000	standard
	39	4955	0.609964000000000	4.942298347450000	93.658535417699994	9.904353701970001	355.845481016000010	177.922740508000000	21	0.328598701477000	93.658433576999997	9.904396411850000	standard
	38	4963	0.430580000000000	4.942298347450000	93.652441876099999	9.903537876630001	101.317116123000010	50.658558061299999	22	0.099997764587400	93.652398793299994	9.903458563150000	standard
	40	4960	0.501281000000000	4.942298347450000	93.684930508199997	9.905584128370000	111.201712818000000	55.600856408799999	23	0.099997117996200	93.684937696800006	9.905578892710000	standard
	35	4951	0.758151000000000	4.942298347450000	93.657493728999995	9.898374311820000	79.076773559100005	39.538386779600003	24	0.067363540649400	93.657495739200002	9.898402392080000	standard
	25	4969	0.362171000000000	4.942298347450000	93.654715472999996	9.882288700600000	61.778729343099997	30.889364671500001	25	0.052383174896200	93.654600673900006	9.882173715700001	standard
	27	4962	0.455658000000000	4.942298347450000	93.641526157900003	9.883358193379999	71.663326037999994	35.831663018999997	27	0.064856399536100	93.641389389500006	9.883315431730001	standard
	26	4956	0.588142000000000	4.942298347450000	93.669012850200005	9.883152300750000	79.076773559100005	39.538386779600003	29	0.062095613479600	93.668953674099996	9.883274656159999	standard
	33	4957	0.571491000000000	4.942298347450000	93.684527548999995	9.891342385330001	121.086309512000000	60.543154756200003	30	0.104122306824000	93.684448389300002	9.891470546060001	standard
	20	4952	0.696535000000000	4.942298347450000	93.674912219600003	9.878490414080000	93.903668601500002	46.951834300700000	37	0.081531921386700	93.674906907099995	9.878503914960000	standard
	14	4958	0.539261000000000	4.942298347450000	93.673833582300006	9.864335766080000	123.557458686000000	61.778729343099997	40	0.104772060394000	93.673805966600000	9.864232466520001	standard
	6	4971	0.306304000000000	4.942298347450000	93.675917099000003	9.857499532349999	121.086309512000000	60.543154756200003	42	0.112171422958000	93.675803968899999	9.857504497850000	standard
	12	4959	0.536524000000000	4.942298347450000	93.669844749600003	9.861235103260000	101.317116123000010	50.658558061299999	43	0.085859567642200	93.669973063300006	9.861174298500000	standard
	10	4967	0.383415000000000	4.942298347450000	93.652328181800002	9.858952849510001	108.730563644000000	54.365281821899998	44	0.095248838424700	93.652358017699996	9.859013193559999	standard
	7	4970	0.327630000000000	4.942298347450000	93.637186018099996	9.858092211650000	81.547922732900005	40.773961366400002	46	0.062662160873400	93.637067179699997	9.858197681629999	standard
	3	4966	0.390369000000000	4.942298347450000	93.674534410500002	9.850931627960000	135.913204554999990	67.956602277399995	48	0.119708406448000	93.674539928399994	9.851061957740001	standard
	2	4954	0.622353000000000	4.942298347450000	93.639247935499995	9.846199159519999	108.730563644000000	54.365281821899998	54	0.092163404464700	93.639065183000000	9.846250440490000	standard
	0	4968	0.364975000000000	4.942298347450000	93.638886667999998	9.840975116079999	108.730563644000000	54.365281821899998	56	0.105778198242000	93.638820528699995	9.840949616990001	standard
	5	2525	0.472863000000000	4.942298347450000	93.613577683399996	9.855160406980000	103.788265296000010	51.894132648199999	60	0.093659635543800	93.613784330499996	9.855139514479999	standard
	13	2526	0.463251000000000	4.942298347450000	93.603890623300003	9.864136141520000	160.624696292000010	80.312348146000005	61	0.147712490082000	93.603753540100001	9.864191692120000	standard
	31	4964	0.413238000000000	4.942298347450000	93.627851058100006	9.889402034930001	121.086309512000000	60.543154756200003	65	0.110092872620000	93.627851900300001	9.889309441050001	standard
	19	2516	0.682746000000000	4.942298347450000	93.599367215900003	9.874269580280000	128.499757034000000	64.249878516799996	73	0.121466306686000	93.599357880800000	9.874207887180001	standard
	18	2522	0.527561000000000	4.942298347450000	93.587352544300003	9.873140746000001	79.076773559100005	39.538386779600003	75	0.070490108490000	93.587339395900003	9.873170078250000	standard
	30	2521	0.546557000000000	4.942298347450000	93.594180347299996	9.887524264350001	79.076773559100005	39.538386779600003	76	0.068334974288900	93.594068408400005	9.887532000120000	standard
	34	2519	0.598178000000000	4.942298347450000	93.597669793099996	9.892566381120000	180.393889682000010	90.196944840900002	77	0.172437242508000	93.597583564299995	9.892520176190001	standard
	41	4950	0.896572000000000	4.942298347450000	93.628948096499997	9.908107974949999	197.691933898000000	98.845966948899999	79	0.184430507660000	93.628952144600007	9.908087294810001	standard
	42	2528	0.312880000000000	4.942298347450000	93.608328712000002	9.912495706520000	91.432519427800003	45.716259713900001	80	0.091307621002200	93.608329896699999	9.912573300269999	standard
	45	1528	0.615092000000000	4.942298347450000	93.619129661900004	9.925934162860001	180.393889682000010	90.196944840900002	81	0.172739208221000	93.619210141500005	9.925897416650001	standard
	46	1530	0.587018000000000	4.942298347450000	93.622696669800007	9.929205656750000	163.095845465999990	81.547922732900005	82	0.148762933731000	93.622691818700005	9.929245183180001	standard
	56	1533	0.347645000000000	4.942298347450000	93.598008321099996	9.951478243550000	148.268950423000010	74.134475211700007	85	0.136871549606000	93.597884862800001	9.951507835679999	standard
	54	1534	0.311228000000000	4.942298347450000	93.623775263499994	9.943697343129999	66.721027690499994	33.360513845299998	87	0.056982818603500	93.623763104700004	9.943707536050001	standard
	66	1535	0.305486000000000	4.942298347450000	93.618705232300002	9.964283881160000	88.961370254000002	44.480685127000001	90	0.074373510360700	93.618774931199994	9.964296305510001	standard
	71	6010	0.304282000000000	4.942298347450000	93.631023158199994	9.975945063579999	81.547922732900005	40.773961366400002	91	0.074370861053500	93.630960804300003	9.975946535880000	standard
	78	1536	0.301623000000000	4.942298347450000	93.595211980100004	9.989585041770001	165.566994639000000	82.783497319700004	93	0.143422822952000	93.595240125900006	9.989538472870001	standard
	75	1529	0.592137000000000	4.942298347450000	93.569970655600002	9.982612848960001	153.211248770999990	76.605624385400006	94	0.144672609329000	93.569997961100000	9.982575116910001	standard
	24	2520	0.579365000000000	4.942298347450000	93.571317517300002	9.881299698299999	415.153061185000010	207.576530593000000	96	0.369607126236000	93.571268554000000	9.881378451420000	standard
	32	2523	0.527267000000000	4.942298347450000	93.582351276400004	9.890355856119999	96.374817775200000	48.187408887600000	97	0.067814796447800	93.582344210700001	9.890205652140001	standard
	16	2513	0.817328000000000	4.942298347450000	93.577512182099994	9.866186730310000	195.220784724000000	97.610392362100001	98	0.223699953079000	93.577514225499996	9.866180642410001	standard
	11	2514	0.713525000000000	4.942298347450000	93.566153073699994	9.859997323680000	91.432519427800003	45.716259713900001	99	0.068262588501000	93.566105466400003	9.859893328609999	standard
	9	2518	0.615988000000000	4.942298347450000	93.582723093799999	9.858494837060000	148.268950423000010	74.134475211700007	100	0.141376605988000	93.582718951100006	9.858519282620000	standard
	8	2517	0.631392000000000	4.942298347450000	93.556165433700002	9.858100387200000	153.211248770999990	76.605624385400006	101	0.137592550278000	93.556029117500003	9.858019628790000	standard
	4	2524	0.523746000000000	4.942298347450000	93.543968167299994	9.853599431479999	121.086309512000000	60.543154756200003	102	0.108797588348000	93.544037427999996	9.853522744839999	standard
	17	2527	0.423913000000000	4.942298347450000	93.546663113899996	9.871203954129999	116.144011164999990	58.072005582499997	104	0.123167051315000	93.546743885400005	9.871177175470001	standard
	15	7161	0.785602000000000	4.942298347450000	93.538436999300004	9.865843591110000	84.019071906600004	42.009535953300002	105	0.063412031173700	93.538333048799998	9.865805897170000	standard
	21	2515	0.712395000000000	4.942298347450000	93.545171241800006	9.878542903840000	172.980442161000010	86.490221080300003	106	0.165999080658000	93.545120011999998	9.878463793090001	standard
	44	1537	0.300302000000000	4.942298347450000	93.588666622600002	9.923283733200000	74.134475211700007	37.067237605800003	109	0.054387638092000	93.588631520099995	9.923224433210001	standard
	55	1531	0.499121000000000	4.942298347450000	93.572010092900001	9.944930515839999	91.432519427700001	45.716259713900001	111	0.088757753372200	93.571934759599998	9.944917731300000	standard
	59	3072	0.698883000000000	4.942298347450000	93.525351821300006	9.953973956330000	187.807337203000000	93.903668601500002	115	0.189864776611000	93.525383690400005	9.953869862940000	standard
	70	3071	0.701670000000000	4.942298347450000	93.519263337799998	9.975153655550001	123.557458686000000	61.778729343099997	116	0.116778539658000	93.519346208900004	9.975230055610000	standard
	76	3073	0.635569000000000	4.942298347450000	93.509320536600001	9.984970784210001	98.845966948899999	49.422983474500001	117	0.082789014816300	93.509394772899995	9.984973301760000	standard
	62	3074	0.592513000000000	4.942298347450000	93.515807140899994	9.957552761270000	126.028607859999990	63.014303929900002	118	0.113548555374000	93.515890270300005	9.957617263030000	standard
	48	3075	0.475426000000000	4.942298347450000	93.523224463899993	9.930383431499999	101.317116123000010	50.658558061299999	121	0.102992467880000	93.523260163700002	9.930344498769999	standard
	43	7163	0.655818000000000	4.942298347450000	93.519685820600003	9.913203974700000	126.028607859999990	63.014303929900002	122	0.111834020615000	93.519471122200002	9.913064809300000	standard
	1	7165	0.537104000000000	4.942298347450000	93.484803052700002	9.841448358010000	106.259414470000000	53.129707234999998	124	0.108014968872000	93.484828466200000	9.840989764870001	standard
	22	7162	0.668040000000000	4.942298347450000	93.501191722300007	9.878890482079999	170.509292987000010	85.254646493400003	125	0.165337087631000	93.500983935799994	9.878838533360000	standard
	29	7166	0.438722000000000	4.942298347450000	93.488960010200003	9.886946488390001	108.730563644000000	54.365281821899998	126	0.094478078842200	93.488867333499996	9.886999541540000	standard
	28	7168	0.342069000000000	4.942298347450000	93.479134973000001	9.883529751970000	69.192176864199993	34.596088432099997	127	0.053717920303300	93.479124086900001	9.883460327310001	standard
	23	7167	0.399758000000000	4.942298347450000	93.474129075400000	9.879588068540000	108.730563644000000	54.365281821899998	128	0.088981756210300	93.473711171999994	9.879588010930000	standard
	36	7164	0.571880000000000	4.942298347450000	93.489863978299994	9.901439952820001	138.384353728000010	69.192176864199993	129	0.126521867752000	93.489741727999998	9.901447861459999	standard
	49	3078	0.348867000000000	4.942298347450000	93.489757547699995	9.938104068210000	96.374817775200000	48.187408887600000	130	0.083238571167000	93.489658451699995	9.938130768550000	standard
	47	3076	0.452220000000000	4.942298347450000	93.494885655199994	9.930160882759999	81.547922732900005	40.773961366400002	132	0.063673377990700	93.494779902900007	9.930094671410000	standard
	77	3077	0.369956000000000	4.942298347450000	93.501792334800001	9.985338367400001	88.961370254000002	44.480685127000001	135	0.068057836532600	93.501733416299999	9.985264766169999	standard
	37	7169	0.321437000000000	4.942298347450000	93.471094491499997	9.903537143159999	76.605624385400006	38.302812192700003	138	0.075562480926500	93.471171265500004	9.903571388470001	standard
