# Supplementary material for: The Tharsis mantle source of depleted shergottites revealed by 90 million impact craters
Source: Nat Commun. 2021 Nov 3;12:6352. doi: 10.1038/s41467-021-26648-3 (PMC8566585; doi:10.1038/s41467-021-26648-3)
Supplement: Supplementary file 3 — Source Data [file 41467_2021_26648_MOESM3_ESM.zip › data_file/supp_data_supp_fig_2_3/lowlands.txt]

FID_	FID_1	col1	confidence	pixel_reso	long_c	lat_c	diameter	radius	FID_2	Diam_km	x_coord	y_coord	tag
	345	14135	0.383608000000000	4.680590929690000	-32.137093737599997	29.187259771200001	77.229750339800006	38.614875169900003	0	0.079028472900400	-32.137002568100002	29.187347059699999	standard
	323	14093	0.874748000000000	4.680590929690000	-32.119448905799999	29.179143989000000	205.946000905999990	102.973000453000000	1	0.179793663025000	-32.119384660100003	29.179140727099998	standard
	319	14134	0.385081000000000	4.680590929690000	-32.122279450400001	29.177353247999999	79.570045804599999	39.785022902300000	2	0.067514539718600	-32.122269070900003	29.177353197700000	standard
	313	14129	0.401634000000000	4.680590929690000	-32.112835441300000	29.175314523600001	60.847682085899997	30.423841042999999	3	0.054877067565900	-32.112789799300003	29.175484426499999	standard
	317	14133	0.388319000000000	4.680590929690000	-32.105587488499999	29.176725934400000	49.146204761699998	24.573102380800002	4	0.041773712158200	-32.105504301200000	29.176743815100000	standard
	346	14104	0.619356000000000	4.680590929690000	-32.103502044199999	29.187356075499999	301.898114964999990	150.949057482000000	5	0.278773229599000	-32.103554271199997	29.187387709799999	standard
	308	14143	0.346756000000000	4.680590929690000	-32.132196556399997	29.173034168800001	60.847682085899997	30.423841042900001	6	0.054998321533200	-32.132113972500001	29.173168775099999	standard
	298	14109	0.551755000000000	4.680590929690000	-32.133092597699999	29.168273657099999	142.758023355000010	71.379011677700007	7	0.136267189026000	-32.133048362200000	29.168537479000001	standard
	267	28034	0.359026000000000	4.680590929690000	-32.129856959500003	29.157172740000000	65.528273015600007	32.764136507800004	9	0.064668128967300	-32.129838948000000	29.157186722500001	standard
	270	28051	0.322567000000000	4.680590929690000	-32.138320878400002	29.158401539300002	58.507386621099997	29.253693310500001	10	0.051151399612400	-32.138261958000001	29.158446110500002	standard
	277	27981	0.572991000000000	4.680590929690000	-32.116823233500000	29.159142116400002	145.098318820000000	72.549159410100003	11	0.143624656677000	-32.116716929399999	29.159218000700001	standard
	266	27970	0.615605000000000	4.680590929690000	-32.121382028200003	29.156579634300002	133.396841496000010	66.698420748000004	12	0.127666851044000	-32.121348228000002	29.156536719399998	standard
	282	14100	0.678830000000000	4.680590929690000	-32.106908263000001	29.163380605099999	173.181864397999990	86.590932199199997	13	0.159955005646000	-32.107020992400003	29.163524299300001	standard
	283	14130	0.396448000000000	4.680590929690000	-32.110787739199999	29.163513650100001	84.250636734300002	42.125318367200002	14	0.077260259628300	-32.110826235600001	29.163727419099999	standard
	273	28041	0.343699000000000	4.680590929690000	-32.098327781300000	29.158568710000001	74.889454874999998	37.444727437499999	15	0.064667213439900	-32.098313596399997	29.158649238799999	standard
	312	14101	0.636181000000000	4.680590929690000	-32.102735886500000	29.174618344100001	105.313295917999990	52.656647958999997	25	0.090839284896900	-32.102701148400001	29.174615042399999	standard
	307	14096	0.726082000000000	4.680590929690000	-32.099158052900002	29.172739263000000	77.229750339800006	38.614875169900003	26	0.063606206893900	-32.099180273599998	29.172868147399999	standard
	338	14094	0.821837000000000	4.680590929690000	-32.094693723600002	29.185086264199999	175.522159863000010	87.761079931599994	31	0.160946220398000	-32.094643753600003	29.185177664499999	standard
	339	6039	0.508772000000000	4.680590929690000	-32.087644013800002	29.185465389099999	109.993886848000000	54.996943423799998	32	0.102381225586000	-32.087778063700000	29.185624542100001	standard
	351	6048	0.486874000000000	4.680590929690000	-32.086238457500002	29.188309370100001	72.549159410100003	36.274579705100003	33	0.063251016616800	-32.086288461599999	29.188468321799999	standard
	350	6010	0.695208000000000	4.680590929690000	-32.077301392899997	29.188184339599999	121.695364172000000	60.847682085899997	34	0.107835483551000	-32.077242529499998	29.188305822499998	standard
	336	6015	0.642748000000000	4.680590929690000	-32.083326756300004	29.184530121400002	70.208863945299996	35.104431972599997	35	0.059647958755500	-32.083376971400000	29.184608903499999	standard
	329	6041	0.507095000000000	4.680590929690000	-32.072528920899998	29.182469697500000	65.528273015600007	32.764136507800004	36	0.056538709640500	-32.072557059099999	29.182699506999999	standard
	322	6066	0.382958000000000	4.680590929690000	-32.072683997100000	29.178892381000001	81.910341269499995	40.955170634700004	37	0.070081300735500	-32.072624767500002	29.179083842299999	standard
	316	6032	0.545282000000000	4.680590929690000	-32.074804689600001	29.176456292600001	98.292409523399996	49.146204761699998	38	0.084649414062500	-32.074764375400001	29.176565064900000	standard
	311	6078	0.341550000000000	4.680590929690000	-32.091102040199999	29.173900071599999	58.507386621099997	29.253693310500001	39	0.053481624603300	-32.091068723799999	29.174168161699999	standard
	305	6073	0.358464000000000	4.680590929690000	-32.074253419000001	29.171994051799999	98.292409523399996	49.146204761699998	40	0.089308652877800	-32.074371664300003	29.172299392199999	standard
	276	28054	0.317130000000000	4.680590929690000	-32.095073138099998	29.158841721799998	46.805909296899998	23.402954648400002	42	0.041780513763400	-32.095036475900002	29.159096117899999	standard
	249	28025	0.377838000000000	4.680590929690000	-32.125738445800003	29.150116478400001	74.889454874999998	37.444727437499999	43	0.063527873992900	-32.125757287100001	29.150263628800001	standard
	262	28002	0.470616000000000	4.680590929690000	-32.125406130800002	29.153611958199999	67.868568480400000	33.934284240200000	44	0.058635343551600	-32.125337698300001	29.153745306699999	standard
	256	28044	0.340659000000000	4.680590929690000	-32.127697219300003	29.151654607200001	44.465613832000003	22.232806916000001	45	0.040247247695900	-32.127596326300001	29.151924120699999	standard
	252	27997	0.488753000000000	4.680590929690000	-32.135204179699997	29.150802333600002	102.973000453000000	51.486500226499999	46	0.091557716369600	-32.135184598599999	29.150879619700000	standard
	240	28063	0.305904000000000	4.680590929690000	-32.131647459299998	29.147731174699999	79.570045804599999	39.785022902300000	47	0.068397970199600	-32.131586864799999	29.147799672400001	standard
	226	27973	0.601533000000000	4.680590929690000	-32.133440070699997	29.143300992499999	56.167091156200001	28.083545578100001	48	0.052150810241700	-32.133408050000000	29.143514529499999	standard
	224	28036	0.355965000000000	4.680590929690000	-32.134453567300000	29.142121585900000	51.486500226499999	25.743250113300000	49	0.044820718765300	-32.134443626100001	29.142282550899999	standard
	242	27986	0.531448000000000	4.680590929690000	-32.118011332099996	29.148101557299999	70.208863945299996	35.104431972599997	50	0.065701580047600	-32.118061884600003	29.148201404400002	standard
	229	27982	0.550680000000000	4.680590929690000	-32.127724401400002	29.144973105199998	60.847682085899997	30.423841042999999	51	0.049913333892800	-32.127694527300001	29.145121457799998	standard
	214	28038	0.353779000000000	4.680590929690000	-32.120986944599998	29.138039980500000	51.486500226499999	25.743250113300000	52	0.041718242645300	-32.120882936800001	29.138184883600001	standard
	230	27992	0.506661000000000	4.680590929690000	-32.109936268299997	29.145365492100002	72.549159410100003	36.274579705100003	53	0.055821365356400	-32.109911187400002	29.145549972200001	standard
	245	28043	0.341465000000000	4.680590929690000	-32.110775176899999	29.148956621800000	74.889454874999998	37.444727437499999	54	0.065624294281000	-32.110723578699996	29.149031650700000	standard
	248	28064	0.304075000000000	4.680590929690000	-32.107420718400000	29.149785377800001	60.847682085899997	30.423841042999999	55	0.048986738205000	-32.107402593499998	29.149888678500002	standard
	199	27974	0.601514000000000	4.680590929690000	-32.121561484200001	29.131047747200000	65.528273015600007	32.764136507800004	57	0.051708139419600	-32.121481071799998	29.131176890799999	standard
	257	28005	0.451012000000000	4.680590929690000	-32.098720632599999	29.151733234400002	60.847682085899997	30.423841042999999	58	0.049903217315700	-32.098512114099996	29.151861629399999	standard
	254	27971	0.612441000000000	4.680590929690000	-32.102519342000001	29.151308569600001	67.868568480400000	33.934284240200000	59	0.062139177322400	-32.102475871000003	29.151379551300000	standard
	255	41402	0.417068000000000	4.680590929690000	-32.089425626699999	29.151604060200000	58.507386621099997	29.253693310500001	60	0.048090070724500	-32.089424041699999	29.151647372199999	standard
	246	41414	0.326035000000000	4.680590929690000	-32.086852876700000	29.149102277600001	84.250636734300002	42.125318367200002	62	0.062692775726300	-32.086894916200002	29.149196806500001	standard
	227	28032	0.372873000000000	4.680590929690000	-32.097406015700003	29.144476327100001	67.868568480400000	33.934284240200000	63	0.057514120101900	-32.097380123100002	29.144496541199999	standard
	232	28059	0.310044000000000	4.680590929690000	-32.101889519200000	29.146129370699999	53.826795691400001	26.913397845700000	64	0.050139486312900	-32.101852739400002	29.146223989199999	standard
	236	28065	0.303704000000000	4.680590929690000	-32.103140110799998	29.146862586800001	53.826795691400001	26.913397845700000	65	0.038775962829600	-32.103111500099999	29.146947106500001	standard
	244	28031	0.372976000000000	4.680590929690000	-32.105996651100000	29.148652076000001	49.146204761699998	24.573102380800002	66	0.043202095031700	-32.106003971400000	29.148714727700000	standard
	237	28042	0.343491000000000	4.680590929690000	-32.108103261499998	29.146931140400000	49.146204761699998	24.573102380900000	68	0.047093835830700	-32.107918894500003	29.147067626199998	standard
	175	27980	0.576518000000000	4.680590929690000	-32.100074608600004	29.121365279900001	128.716250566000010	64.358125283199996	70	0.122640275955000	-32.100125293900000	29.121356777399999	standard
	181	28029	0.374007000000000	4.680590929690000	-32.103932736600001	29.122611868600000	70.208863945299996	35.104431972599997	71	0.057650407791100	-32.103941746399997	29.122722662699999	standard
	172	28018	0.399286000000000	4.680590929690000	-32.104056905400000	29.120704456399999	67.868568480400000	33.934284240200000	72	0.056324647903400	-32.103941747100002	29.120955041199998	standard
	207	27961	0.718322000000000	4.680590929690000	-32.094773655700003	29.135212424700001	107.653591383000010	53.826795691400001	73	0.106858963013000	-32.094688514100000	29.135256705900002	standard
	202	27962	0.697125000000000	4.680590929690000	-32.098339421699997	29.132636875300001	70.208863945299996	35.104431972599997	74	0.049458547592200	-32.098237150800003	29.132685618000000	standard
	195	28027	0.375401000000000	4.680590929690000	-32.094957723500002	29.129964911999998	46.805909296899998	23.402954648400002	75	0.037290746688800	-32.094902774500000	29.130034185900001	standard
	193	28006	0.450794000000000	4.680590929690000	-32.104903648099999	29.128909487800001	60.847682085899997	30.423841042999999	78	0.046617658615100	-32.104785383900001	29.129110202300001	standard
	191	28000	0.475818000000000	4.680590929690000	-32.100591334100002	29.127815732799998	67.868568480400000	33.934284240200000	79	0.058622920990000	-32.100567197200000	29.127905006500001	standard
	188	27968	0.639730000000000	4.680590929690000	-32.098826602199999	29.125563974500000	74.889454874999998	37.444727437499999	80	0.065370628356900	-32.098839747900001	29.125655307199999	standard
	180	41387	0.552784000000000	4.680590929690000	-32.090218146399998	29.122501156900000	121.695364172000000	60.847682085899997	81	0.106526092529000	-32.090242679699998	29.122561972400000	standard
	197	41382	0.651947000000000	4.680590929690000	-32.079792910800002	29.130151184799999	159.140091609000000	79.570045804599999	82	0.137335964203000	-32.080038694300001	29.130315402200001	standard
	222	41397	0.445719000000000	4.680590929690000	-32.075346971899997	29.141463982900000	77.229750339800006	38.614875169900003	84	0.078664161682100	-32.075338419399998	29.141483550600000	standard
	218	41393	0.480243000000000	4.680590929690000	-32.082065782999997	29.139251265700000	81.910341269499995	40.955170634700004	85	0.076269569397000	-32.082114304500003	29.139354371500001	standard
	190	41394	0.462782000000000	4.680590929690000	-32.067130490899999	29.126711928500001	67.868568480400000	33.934284240200000	89	0.061702957153300	-32.066982393000004	29.126820329600001	standard
	124	27958	0.805015000000000	4.680590929690000	-32.096350629400000	29.097449411100001	166.160978003999990	83.080489001900006	93	0.166215681076000	-32.096415975900001	29.097493891900001	standard
	150	41405	0.393325000000000	4.680590929690000	-32.093111875799998	29.107029707500001	65.528273015600007	32.764136507800004	94	0.059101985931400	-32.093068196700003	29.107095284600000	standard
	120	41385	0.608113000000000	4.680590929690000	-32.087001546800003	29.095569312399999	175.522159863000010	87.761079931599994	95	0.159918018341000	-32.087135956899999	29.095445061800000	standard
	132	41386	0.568996000000000	4.680590929690000	-32.080255550700002	29.099452472700001	60.847682085899997	30.423841042999999	96	0.054611656189000	-32.080279725799997	29.099542721399999	standard
	140	41377	0.812609000000000	4.680590929690000	-32.075228634500000	29.103041228399999	126.375955101000000	63.187977550699998	97	0.110779260635000	-32.075244682300003	29.103077966800001	standard
	147	41383	0.627433000000000	4.680590929690000	-32.073455908800000	29.106277791699998	454.017320179000020	227.008660090000010	98	0.406303016663000	-32.073463634200003	29.106010658700001	standard
	102	41401	0.433542000000000	4.680590929690000	-32.071982512500000	29.087961104400001	84.250636734300002	42.125318367200002	100	0.072763175964400	-32.072004045000000	29.088013011499999	standard
	105	41400	0.441088000000000	4.680590929690000	-32.087731288800001	29.090090669300000	81.910341269499995	40.955170634700004	101	0.071386615753200	-32.087738551500003	29.090182364699999	standard
	107	41412	0.333635000000000	4.680590929690000	-32.092233706000002	29.090551091100000	49.146204761699998	24.573102380800002	102	0.045778118133500	-32.092264733500002	29.090664442200001	standard
	121	28012	0.429500000000000	4.680590929690000	-32.100533685700000	29.095598238299999	95.952114058500001	47.976057029300001	103	0.086135005950900	-32.100607370100001	29.095605748600001	standard
	126	27991	0.511063000000000	4.680590929690000	-32.104103342300000	29.097795411100002	79.570045804599999	39.785022902300000	104	0.061218706131000	-32.104062265899998	29.097935793400001	standard
	134	41406	0.389197000000000	4.680590929690000	-32.060022334199999	29.100758801600001	88.931227664000005	44.465613832000003	108	0.081008646011400	-32.060032429700001	29.100908609499999	standard
	92	32445	0.311180000000000	4.680590929690000	-32.090567958500003	29.082811730000000	259.772796598000010	129.886398299000010	109	0.251081354141000	-32.090336429700002	29.082991379500001	standard
	95	21916	0.370732000000000	4.680590929690000	-32.111214660900004	29.083415704200000	131.056546031000010	65.528273015600007	112	0.113414009094000	-32.111186311300003	29.083433267899998	standard
	128	28062	0.306848000000000	4.680590929690000	-32.109144539399999	29.098421820399999	187.223637187000010	93.611818593699994	113	0.221684516907000	-32.109057140300003	29.098417887200000	standard
	135	27993	0.506277000000000	4.680590929690000	-32.106475138299999	29.101407824100001	81.910341269499995	40.955170634700004	114	0.070900758743300	-32.106499440500002	29.101390689700001	standard
	130	28047	0.330353000000000	4.680590929690000	-32.101827174900002	29.098957156400001	88.931227664000005	44.465613832000003	115	0.074891813278200	-32.101866131100003	29.099140990199999	standard
	119	28010	0.432621000000000	4.680590929690000	-32.106943224799998	29.095368637100002	98.292409523399996	49.146204761699998	116	0.085381288528400	-32.106914562199997	29.095485228800001	standard
	76	21912	0.390161000000000	4.680590929690000	-32.109840699499998	29.074407769600001	70.208863945299996	35.104431972599997	117	0.069013231277500	-32.109914164800003	29.074514812600000	standard
	110	28045	0.336784000000000	4.680590929690000	-32.123247052099998	29.091694768100002	46.805909296899998	23.402954648400002	120	0.037755992889400	-32.123211495000000	29.091749118500001	standard
	118	27979	0.581427000000000	4.680590929690000	-32.125086588499997	29.094822303899999	109.993886848000000	54.996943423799998	121	0.092046728134200	-32.125099636300000	29.094762111600001	standard
	127	28033	0.362255000000000	4.680590929690000	-32.127281438499999	29.098272854400001	95.952114058500001	47.976057029300001	122	0.084027433395400	-32.127255599100003	29.098377699699999	standard
	96	27977	0.588360000000000	4.680590929690000	-32.120087000799998	29.086719500499999	74.889454874999998	37.444727437499999	123	0.067266613006600	-32.120037811899998	29.086807815000000	standard
	90	21895	0.462544000000000	4.680590929690000	-32.119197269700003	29.080900254100001	60.847682085899997	30.423841042999999	124	0.056340944290200	-32.119140608700000	29.080862179499999	standard
	98	28040	0.344212000000000	4.680590929690000	-32.115211199100003	29.086970800600000	60.847682085899997	30.423841042999999	125	0.049941555023200	-32.115217026400003	29.086968507100000	standard
	106	27985	0.539699000000000	4.680590929690000	-32.110551013200002	29.090327284299999	58.507386621099997	29.253693310500001	126	0.052929071426400	-32.110583716199997	29.090302883500001	standard
	77	21869	0.634010000000000	4.680590929690000	-32.106316707300003	29.074756924599999	70.208863945299996	35.104431972599997	129	0.062696392059300	-32.106325357099998	29.074956718300001	standard
	75	21898	0.451949000000000	4.680590929690000	-32.104067907199997	29.074407674400000	79.570045804599999	39.785022902300000	130	0.083144294738800	-32.104075659400003	29.074635332400000	standard
	67	21901	0.435338000000000	4.680590929690000	-32.120336383700000	29.072563223600000	65.528273015600007	32.764136507800004	132	0.063158010482800	-32.120319024300002	29.072586499100002	standard
	73	21854	0.746439000000000	4.680590929690000	-32.126178328800002	29.073756814599999	77.229750339800006	38.614875169900003	133	0.070827970504800	-32.126090575600003	29.073992561699999	standard
	129	28037	0.353783000000000	4.680590929690000	-32.132234013599998	29.098817658300000	72.549159410100003	36.274579705100003	140	0.068364027023300	-32.132162865799998	29.098883211800000	standard
	144	27978	0.583435000000000	4.680590929690000	-32.104700550300002	29.104803873700000	84.250636734300002	42.125318367200002	145	0.063595691680900	-32.104867403199997	29.104976148199999	standard
	142	28020	0.391059000000000	4.680590929690000	-32.108408770200001	29.104298220499999	49.146204761699998	24.573102380800002	146	0.039090312957800	-32.108322299900003	29.104494068800001	standard
	141	28008	0.440251000000000	4.680590929690000	-32.118514353300000	29.104278093200001	65.528273015600007	32.764136507800004	147	0.047158985137900	-32.118517367099997	29.104520851299998	standard
	154	28052	0.322441000000000	4.680590929690000	-32.106776478000000	29.109844038300000	44.465613832000003	22.232806916000001	148	0.037910095214800	-32.106768935500000	29.110037971600001	standard
	159	28057	0.311110000000000	4.680590929690000	-32.125136992800002	29.112482628399999	107.653591383000010	53.826795691400001	152	0.093498062133800	-32.125186120999999	29.112448366500001	standard
	171	28050	0.325493000000000	4.680590929690000	-32.138375715499997	29.119106274300002	65.528273015600007	32.764136507800004	153	0.053436727523800	-32.138389714799999	29.119277809800000	standard
	183	28019	0.399022000000000	4.680590929690000	-32.137213897000002	29.123624697000000	51.486500226499999	25.743250113300000	154	0.046010614395100	-32.137197908700003	29.123576342900002	standard
	173	28003	0.461517000000000	4.680590929690000	-32.132751644400003	29.120779874099998	65.528273015600007	32.764136507800004	155	0.052188453674300	-32.132752073500001	29.120884738200001	standard
	200	28060	0.308543000000000	4.680590929690000	-32.127506639300002	29.131685864200001	56.167091156200001	28.083545578100001	156	0.048766258239700	-32.127529556600003	29.131771677500002	standard
	186	27984	0.541472000000000	4.680590929690000	-32.120307685999997	29.125382742700001	46.805909296899998	23.402954648400002	157	0.040496673584000	-32.120298379499999	29.125424310400000	standard
	192	27967	0.640241000000000	4.680590929690000	-32.111773354000000	29.128288307700000	93.611818593699994	46.805909296800003	158	0.085262359619100	-32.111835226099998	29.128437302100000	standard
	198	28035	0.358254000000000	4.680590929690000	-32.115605157799997	29.131045593400000	56.167091156200001	28.083545578100001	159	0.054595998764000	-32.115517768099998	29.131209252700000	standard
	60	32404	0.537921000000000	4.680590929690000	-32.084411859200003	29.068963990400000	861.228731061999950	430.614365530999980	166	0.893391740799000	-32.082457346100000	29.069643817799999	standard
	66	32393	0.616341000000000	4.680590929690000	-32.067132812899999	29.071824084799999	121.695364172000000	60.847682085899997	167	0.117934865952000	-32.067035400800002	29.071853341499999	standard
	52	21890	0.485508000000000	4.680590929690000	-32.116975237399998	29.063687169000001	180.202750793000010	90.101375396400002	168	0.182328199387000	-32.116939465000002	29.064019568900001	standard
	23	21863	0.686379000000000	4.680590929690000	-32.117359908300003	29.046986991099999	166.160978003999990	83.080489001900006	169	0.150345262527000	-32.117341184799997	29.047079866099999	standard
	59	21849	0.836701000000000	4.680590929690000	-32.101646197900003	29.068567111899998	77.229750339800006	38.614875169900003	170	0.067406717300400	-32.101651316599998	29.068719827799999	standard
	58	21873	0.579027000000000	4.680590929690000	-32.106067488900003	29.068469109399999	56.167091156200001	28.083545578100001	171	0.050177017211900	-32.106016803599999	29.068518961300001	standard
	65	21928	0.328955000000000	4.680590929690000	-32.111335621300000	29.071485040100001	58.507386621099997	29.253693310500001	172	0.044653818130500	-32.111292885300003	29.071572124900001	standard
	44	21874	0.578376000000000	4.680590929690000	-32.117698970900001	29.058446827299999	67.868568480400000	33.934284240200000	173	0.061241966247600	-32.117720598200002	29.058556006100002	standard
	45	21888	0.493921000000000	4.680590929690000	-32.114899654399998	29.058647050099999	56.167091156200001	28.083545578100001	174	0.050855163574200	-32.114881691400001	29.058756871700002	standard
	49	21906	0.415953000000000	4.680590929690000	-32.113503618899998	29.061093902500001	63.187977550699998	31.593988775400000	175	0.057371892929100	-32.113555975099999	29.061086917899999	standard
	41	21887	0.502215000000000	4.680590929690000	-32.110247690500003	29.056514775499998	70.208863945299996	35.104431972599997	176	0.064058963775600	-32.110261772100003	29.056547345700000	standard
	46	21867	0.637526000000000	4.680590929690000	-32.096858270699997	29.058875323300001	70.208863945299996	35.104431972599997	179	0.054090789794900	-32.096870704300002	29.059038084099999	standard
	37	32388	0.736270000000000	4.680590929690000	-32.091981667200002	29.054193730400002	95.952114058500001	47.976057029300001	180	0.085413753509500	-32.092063310800000	29.054257473900002	standard
	34	32441	0.332483000000000	4.680590929690000	-32.091101391199999	29.052988243400002	67.868568480400000	33.934284240200000	181	0.058478548049900	-32.091099152699996	29.053092449699999	standard
	29	21886	0.504195000000000	4.680590929690000	-32.100700730500002	29.050734941799998	81.910341269499995	40.955170634700004	183	0.077714130401600	-32.100687158200003	29.050802577700001	standard
	31	21876	0.569782000000000	4.680590929690000	-32.109423512299998	29.052128185899999	102.973000453000000	51.486500226499999	184	0.094845314025900	-32.109444918299999	29.052248814199999	standard
	18	21910	0.393015000000000	4.680590929690000	-32.097810527000000	29.045921915600001	51.486500226499999	25.743250113300000	185	0.046777948379500	-32.097808078600004	29.045981791399999	standard
	32	21860	0.698787000000000	4.680590929690000	-32.118521193900001	29.052730518200001	72.549159410100003	36.274579705100003	186	0.060427583694500	-32.118483888999997	29.052811237299998	standard
	8	21936	0.302080000000000	4.680590929690000	-32.098990042499999	29.040449299999999	53.826795691400001	26.913397845700000	187	0.046780321121200	-32.099013274900003	29.040518235099999	standard
	11	21914	0.378037000000000	4.680590929690000	-32.113032246300001	29.041836342600000	56.167091156200001	28.083545578100001	188	0.048235210418700	-32.112980159000003	29.041884123900001	standard
	20	21932	0.308678000000000	4.680590929690000	-32.139556170699997	29.046255535400000	72.549159410100003	36.274579705100003	189	0.061827445983900	-32.139307001200002	29.046303176500000	standard
	2	21892	0.478537000000000	4.680590929690000	-32.139321633000002	29.039013263899999	63.187977550699998	31.593988775400000	190	0.054337619781500	-32.139360566400001	29.039031826599999	standard
	4	21930	0.321117000000000	4.680590929690000	-32.126322084599998	29.039870563600001	65.528273015600007	32.764136507800004	191	0.063843368530300	-32.126331056100000	29.039875464400001	standard
	42	21855	0.735453000000000	4.680590929690000	-32.132511073700002	29.057217305300000	70.208863945299996	35.104431972599997	192	0.060007587432900	-32.132544511600003	29.057270463300000	standard
	51	21933	0.307570000000000	4.680590929690000	-32.125562266499998	29.062611492599999	70.208863945299996	35.104431972599997	193	0.062622983932500	-32.125540983199997	29.062734019800001	standard
	38	21875	0.575055000000000	4.680590929690000	-32.120197830099997	29.054821791799998	63.187977550699998	31.593988775400000	194	0.048758720397900	-32.120237674099997	29.055082361899998	standard
	78	21907	0.414079000000000	4.680590929690000	-32.138786628200002	29.074883007899999	70.208863945299996	35.104431972599997	204	0.070226608276400	-32.138676729600000	29.075158254300000	standard
	70	21926	0.333355000000000	4.680590929690000	-32.136206154699998	29.072859251099999	70.208863945299996	35.104431972599997	205	0.063157697677600	-32.136219467600000	29.073109420400002	standard
	63	21909	0.395393000000000	4.680590929690000	-32.134179346200000	29.070127030599998	51.486500226499999	25.743250113300000	206	0.038922679901100	-32.134076896899998	29.070156688699999	standard
	112	27963	0.677789000000000	4.680590929690000	-32.139830140699999	29.092636545300000	84.250636734300002	42.125318367200002	209	0.078582981109600	-32.139737748300000	29.092805003900001	standard
	108	28066	0.300741000000000	4.680590929690000	-32.135894950999997	29.090673970800001	70.208863945299996	35.104431972599997	210	0.052075035095200	-32.135827556199999	29.090715998000000	standard
	101	27964	0.665999000000000	4.680590929690000	-32.137657202800000	29.087913702600002	95.952114058500001	47.976057029300001	211	0.079919570922900	-32.137595178600002	29.087863701300002	standard
	30	32425	0.370357000000000	4.680590929690000	-32.075253494899997	29.051653187100001	119.355068707000000	59.677534353500000	214	0.103000547409000	-32.075261385600001	29.051706253300001	standard
	28	32412	0.488086000000000	4.680590929690000	-32.080326632099997	29.050371902300000	74.889454874999998	37.444727437499999	215	0.066037830352800	-32.080305355599997	29.050434099499999	standard
	26	32418	0.441648000000000	4.680590929690000	-32.072869474299999	29.048835491199998	100.632704988000000	50.316352494100002	216	0.081360935211200	-32.072828676000000	29.048927604900001	standard
	19	32397	0.578451000000000	4.680590929690000	-32.066065220799999	29.046114631900000	152.119205214999990	76.059602607399995	217	0.197331594467000	-32.066534886699998	29.045847665899998	standard
	0	32410	0.501469000000000	4.680590929690000	-32.075136546899998	29.038128065999999	49.146204761699998	24.573102380800002	219	0.047771520614600	-32.075160953400001	29.038181270300001	standard
	36	32443	0.319684000000000	4.680590929690000	-32.064398570900003	29.053489248999998	112.334182312000000	56.167091156200001	220	0.104584753036000	-32.064414616999997	29.053647957999999	standard
	40	32413	0.481793000000000	4.680590929690000	-32.067699908400002	29.055444960900001	70.208863945299996	35.104431972599997	221	0.065192234039300	-32.067717751499998	29.055589660999999	standard
	50	32436	0.339375000000000	4.680590929690000	-32.058917275799999	29.062321342299999	79.570045804599999	39.785022902300000	222	0.070126955032300	-32.059024716099998	29.062452583999999	standard
	6	32420	0.411596000000000	4.680590929690000	-32.052738371099998	29.040119047699999	74.889454874999998	37.444727437499999	223	0.065252964019800	-32.052730912100003	29.040223409100001	standard
	14	32429	0.352798000000000	4.680590929690000	-32.047889357599999	29.043948100900000	84.250636734300002	42.125318367200002	225	0.072143211364700	-32.047965923299998	29.044039864199998	standard
	15	32415	0.476851000000000	4.680590929690000	-32.022892876999997	29.044942607700001	60.847682085899997	30.423841042999999	227	0.045301870346100	-32.022898734100004	29.045029909499998	standard
	13	32438	0.337671000000000	4.680590929690000	-32.020671547399999	29.043160498999999	74.889454874999998	37.444727437499999	228	0.062315204620400	-32.020649033700003	29.043208724700001	standard
	9	32391	0.629227000000000	4.680590929690000	-32.018734010000003	29.040666504299999	70.208863945299996	35.104431972599997	229	0.059658678054800	-32.018738575400000	29.040744767800000	standard
	3	32440	0.334865000000000	4.680590929690000	-32.022097412699999	29.039203575199998	65.528273015600007	32.764136507800004	230	0.063993465423600	-32.022095270299999	29.039271750299999	standard
	48	32447	0.301138000000000	4.680590929690000	-32.016823453500002	29.061003503900000	67.868568480400000	33.934284240200000	231	0.052943952560400	-32.016694204700002	29.061105442199999	standard
	57	32387	0.765457000000000	4.680590929690000	-32.030357497700003	29.065573619100000	124.035659636999990	62.017829818300001	232	0.107917995453000	-32.030366489099997	29.065805710300001	standard
	55	32409	0.501925000000000	4.680590929690000	-32.044090750599999	29.064258632000001	114.674477777000010	57.337238888599998	233	0.104067825317000	-32.044025377499999	29.064279128399999	standard
	69	32386	0.787822000000000	4.680590929690000	-32.016063719800002	29.072765707700000	833.145185483999970	416.572592741999980	234	0.765117570877000	-32.016042539700003	29.073264733300000	standard
	72	32422	0.406297000000000	4.680590929690000	-32.049601272700002	29.073644268900001	145.098318820000000	72.549159410100003	235	0.136431966782000	-32.049631771900003	29.073733226100000	standard
	103	41396	0.454334000000000	4.680590929690000	-32.035801275700003	29.088322917799999	135.737136961000000	67.868568480400000	237	0.111703912735000	-32.035821116800001	29.088454472900001	standard
	85	32427	0.361922000000000	4.680590929690000	-32.030750969800003	29.078466117400001	70.208863945299996	35.104431972599997	238	0.059354537963900	-32.030768219899997	29.078491514000000	standard
	64	32408	0.516139000000000	4.680590929690000	-32.031873474299999	29.071402419900000	63.187977550699998	31.593988775400000	239	0.049553758621200	-32.031839503500002	29.071421029000000	standard
	61	32414	0.479174000000000	4.680590929690000	-32.033447442899998	29.069197627699999	77.229750339800006	38.614875169900003	240	0.068744045257600	-32.033446432300003	29.069332023099999	standard
	62	32385	0.795179000000000	4.680590929690000	-32.054272714600003	29.069733158900000	74.889454874999998	37.444727437499999	241	0.071278795242300	-32.054318647499997	29.069921230100000	standard
	89	32403	0.538063000000000	4.680590929690000	-32.054628193699997	29.079920411700002	109.993886848000000	54.996943423799998	242	0.101276815414000	-32.054550759999998	29.079991316099999	standard
	88	32431	0.350738000000000	4.680590929690000	-32.067535612100002	29.079466424000000	128.716250566000010	64.358125283199996	244	0.117038925171000	-32.067495462700002	29.079491383299999	standard
	114	41380	0.726946000000000	4.680590929690000	-32.037508462100000	29.093597499800001	212.966887301000010	106.483443650000000	255	0.203970764160000	-32.037433250900001	29.093466313899999	standard
	131	41411	0.338036000000000	4.680590929690000	-32.050128139599998	29.099107128800000	70.208863945299996	35.104431972599997	256	0.058603286743200	-32.050087812500003	29.099157505200001	standard
	178	41391	0.514032000000000	4.680590929690000	-32.035897401600003	29.122290932500000	154.459500679999990	77.229750339800006	262	0.155363834381000	-32.035877661100002	29.122299511400001	standard
	161	41392	0.481389000000000	4.680590929690000	-32.035157955300001	29.113450664500000	152.119205214999990	76.059602607399995	263	0.125636644363000	-32.035141148299999	29.113568531900000	standard
	152	41399	0.442859000000000	4.680590929690000	-32.050068563400004	29.107299659900001	81.910341269499995	40.955170634700004	264	0.070502763748200	-32.049978451100003	29.107395245199999	standard
	139	41389	0.523047000000000	4.680590929690000	-32.038338217700002	29.102439136499999	63.187977550699998	31.593988775400000	265	0.058450710296600	-32.038381785500000	29.102480722199999	standard
	164	41390	0.515059000000000	4.680590929690000	-32.017342589599998	29.115580729800001	109.993886848000000	54.996943423799998	267	0.097002422332800	-32.017357808000000	29.115670927600000	standard
	184	41404	0.396275000000000	4.680590929690000	-32.017996262600001	29.124101644600000	84.250636734300002	42.125318367200002	268	0.070885128021200	-32.018000578399999	29.124174255200000	standard
	167	24614	0.397720000000000	4.680590929690000	-32.005859211800001	29.116846110400001	117.014773242000000	58.507386621099997	269	0.107364980698000	-32.005895052299998	29.116916297800000	standard
	196	41381	0.660228000000000	4.680590929690000	-32.010846549100002	29.130043650699999	210.626591835999990	105.313295917999990	273	0.191883140564000	-32.010876525100002	29.130012772200001	standard
	212	41398	0.444876000000000	4.680590929690000	-32.010976194999998	29.137602382800001	91.271523128900000	45.635761564399999	274	0.080941278457600	-32.010849745900003	29.137645671400001	standard
	210	41415	0.324999000000000	4.680590929690000	-32.024977821999997	29.136929715800001	53.826795691400001	26.913397845700000	275	0.046614370346100	-32.024896978299999	29.137110027199999	standard
	225	41407	0.363260000000000	4.680590929690000	-32.021806711200000	29.142452211700000	51.486500226499999	25.743250113300000	276	0.049172946929900	-32.021803642099997	29.142466455099999	standard
	223	41403	0.400814000000000	4.680590929690000	-32.014503812100003	29.142028502500001	72.549159410100003	36.274579705100003	277	0.062657577514600	-32.014532291800002	29.142171852000001	standard
	332	6022	0.600298000000000	4.680590929690000	-32.066467957900002	29.183100262500002	152.119205214999990	76.059602607399995	279	0.154304658890000	-32.066436563099998	29.183299299900000	standard
	274	41378	0.796171000000000	4.680590929690000	-32.036129736699998	29.158646659900000	231.689251019000010	115.844625510000000	284	0.230932083130000	-32.035989743599998	29.158726697700001	standard
	259	41379	0.740916000000000	4.680590929690000	-32.035155354799997	29.152746365199999	175.522159863000010	87.761079931599994	285	0.161201713562000	-32.035186276700003	29.152901573200001	standard
	258	41395	0.455307000000000	4.680590929690000	-32.042022512999999	29.152367307300000	53.826795691400001	26.913397845700000	287	0.035556800842300	-32.042015718899997	29.152499832699998	standard
	194	41376	0.821788000000000	4.680590929690000	-32.054354230400001	29.129554059800000	212.966887301000010	106.483443650000000	290	0.174856317520000	-32.054286398000002	29.129574331699999	standard
	177	41413	0.328816000000000	4.680590929690000	-32.040964121199998	29.121567923200001	109.993886848000000	54.996943423799998	291	0.091489818573000	-32.040931041599997	29.121700375500001	standard
	220	41416	0.311980000000000	4.680590929690000	-32.058115340000001	29.141061999700000	266.793682992000020	133.396841496000010	295	0.221450773239000	-32.058125169000000	29.140876400500002	standard
	310	6028	0.566211000000000	4.680590929690000	-32.038737846700002	29.173877021399999	147.438614285000000	73.719307142500000	297	0.138754636765000	-32.038752762500003	29.173925550000000	standard
	321	6003	0.774159000000000	4.680590929690000	-32.043630520400001	29.177844585399999	121.695364172000000	60.847682085899997	298	0.115339162827000	-32.043591404399997	29.177782175499999	standard
	327	6062	0.400489000000000	4.680590929690000	-32.044017530900000	29.181350050799999	133.396841496000010	66.698420748000004	299	0.136751218796000	-32.043877077700003	29.181370984400001	standard
	324	6001	0.798457000000000	4.680590929690000	-32.037007574800000	29.179579448999998	114.674477777000010	57.337238888599998	300	0.113561674118000	-32.036967288699998	29.179710489400001	standard
	304	6016	0.631550000000000	4.680590929690000	-32.033453663000003	29.171574098200001	74.889454874999998	37.444727437499999	302	0.064364757537800	-32.033485609099998	29.171729409099999	standard
	294	6075	0.354880000000000	4.680590929690000	-32.033532989299999	29.167279831300000	84.250636734300002	42.125318367200002	303	0.074684944152800	-32.033485609300001	29.167337138899999	standard
	287	6026	0.581425000000000	4.680590929690000	-32.027442874000002	29.164646935000000	81.910341269499995	40.955170634700004	304	0.078660081863400	-32.027450698499997	29.164766053899999	standard
	288	6045	0.499192000000000	4.680590929690000	-32.061294748700000	29.164731968000002	49.146204761699998	24.573102380800002	305	0.042510633468600	-32.061285467899999	29.164766052499999	standard
	302	6024	0.593177000000000	4.680590929690000	-32.059014145200003	29.170983745499999	74.889454874999998	37.444727437499999	306	0.070230636596700	-32.058875075400003	29.171086638300000	standard
	260	28022	0.386447000000000	4.680590929690000	-32.121983819500002	29.153167407300000	46.805909296899998	23.402954648400002	307	0.035574766159100	-32.122011736099999	29.153303296800001	standard
	296	6007	0.728901000000000	4.680590929690000	-32.012940334900001	29.167778427799998	238.710137414000000	119.355068707000000	311	0.236183794022000	-32.012921392000003	29.167851373500000	standard
	301	6009	0.721311000000000	4.680590929690000	-32.016042902800002	29.170846037200000	56.167091156200001	28.083545578100001	312	0.051045850753800	-32.016068290900002	29.170931301000000	standard
	251	41388	0.537876000000000	4.680590929690000	-32.020484430400003	29.150467215799999	196.584819047000000	98.292409523399996	314	0.189475990295000	-32.020509661699997	29.150442976400001	standard
	233	41384	0.620470000000000	4.680590929690000	-32.015870503599999	29.146184643000002	109.993886848000000	54.996943423799998	315	0.108108734131000	-32.015700036900000	29.146258258800000	standard
	331	6033	0.544626000000000	4.680590929690000	-32.016899296399998	29.183028670100001	95.952114058500001	47.976057029300001	317	0.088918521881100	-32.016934247400002	29.183175203899999	standard
	343	6057	0.425315000000000	4.680590929690000	-32.038139338900002	29.186754606000001	114.674477777000010	57.337238888599998	318	0.089010034561200	-32.038181411700002	29.186924703100001	standard
	335	6060	0.413181000000000	4.680590929690000	-32.035652865700001	29.184491777800002	46.805909296800003	23.402954648400002	319	0.036739387512200	-32.035681743700003	29.184567872799999	standard
	334	6058	0.417667000000000	4.680590929690000	-32.032049474600001	29.184042388000002	65.528273015600007	32.764136507800004	320	0.059304771423300	-32.032039371300002	29.184085795000001	standard
	348	6043	0.500514000000000	4.680590929690000	-32.024489318400001	29.187592686500000	58.507386621099997	29.253693310500001	321	0.047970317840600	-32.024495364700002	29.187722586100001	standard
	337	6069	0.375255000000000	4.680590929690000	-32.021023476400003	29.184599588600001	88.931227664000005	44.465613832000003	322	0.076252832412700	-32.021041584599999	29.184810029699999	standard
	328	6061	0.408961000000000	4.680590929690000	-32.023240141599999	29.181927072000001	74.889454874999998	37.444727437499999	324	0.070675170898400	-32.023279010700001	29.182198770599999	standard
	306	15014	0.375449000000000	4.680590911830000	-31.980080423400000	29.172069525300000	306.578704725000020	153.289352361999990	325	0.303587957382000	-31.980091685900000	29.172460145399999	standard
	315	24707	0.797864000000000	4.680590911830000	-31.971501683500001	29.176284264400000	100.632704604000000	50.316352302100000	326	0.093558837890600	-31.971454454700002	29.176577870799999	standard
	325	24727	0.555906000000000	4.680590911830000	-31.959129910200001	29.180099621099998	140.417727355000010	70.208863677400004	327	0.137217428207000	-31.959201628799999	29.180394328900000	standard
	341	24730	0.550362000000000	4.680590911830000	-31.936010132100002	29.186136701700001	156.799795546000010	78.399897773099994	328	0.155916431427000	-31.936035076200000	29.186420312199999	standard
	309	15013	0.378901000000000	4.680590911830000	-31.939539026300000	29.173648685000000	114.674477340000000	57.337238669900003	329	0.096543859481800	-31.939449797100000	29.173966612299999	standard
	297	14970	0.631532000000000	4.680590911830000	-31.961572220099999	29.168247086600001	145.098318267000000	72.549159133299995	330	0.147482652664000	-31.961511583000000	29.168342367400001	standard
	268	14959	0.706293000000000	4.680590911830000	-31.977735910600000	29.157511085800000	177.862454649000000	88.931227324700004	331	0.204827112198000	-31.977949121500000	29.157796907400002	standard
	265	14982	0.554933000000000	4.680590911830000	-31.992180527100000	29.156319379700001	142.758022810999990	71.379011405300005	332	0.125873031616000	-31.992511906099999	29.156591701000000	standard
	261	15025	0.348722000000000	4.680590911830000	-31.997326402900001	29.153535230100001	88.931227324700004	44.465613662300001	333	0.104656787872000	-31.997265740000000	29.153779575900000	standard
	243	14969	0.650544000000000	4.680590911830000	-31.995611398699999	29.148205140100000	81.910340956900001	40.955170478500001	334	0.063078472137500	-31.995893154899999	29.148356190000001	standard
	241	14986	0.529719000000000	4.680590911830000	-31.987938458100000	29.147806914699999	138.077431899000000	69.038715949400000	335	0.142608030319000	-31.987992426800002	29.148155330000002	standard
	231	15000	0.442672000000000	4.680590911830000	-31.976384328799998	29.145816584900000	131.056545531000010	65.528272765599993	336	0.131149877548000	-31.976442627400001	29.145744930500001	standard
	219	14953	0.764104000000000	4.680590911830000	-31.959055091600000	29.139846012700001	161.480386458000000	80.740193228999999	337	0.150944509506000	-31.959268578800000	29.139819390000000	standard
	250	14976	0.596743000000000	4.680590911830000	-31.956162344700001	29.150346135900001	121.695363707000000	60.847681853700003	338	0.135174915314000	-31.955987769600000	29.150465288800000	standard
	253	14971	0.630917000000000	4.680590911830000	-31.959231356600000	29.150983505799999	124.035659163000010	62.017829581699999	339	0.135173856735000	-31.959335536899999	29.151268753000000	standard
	280	14984	0.542348000000000	4.680590911830000	-31.966630508300000	29.161247804300000	77.229750045100005	38.614875022600003	340	0.083175613403300	-31.966667147399999	29.161512917100001	standard
	269	14967	0.653751000000000	4.680590911830000	-31.964194032100000	29.157905982300001	95.952113692400005	47.976056846200002	341	0.101981515884000	-31.964357183800001	29.158098193800001	standard
	275	14955	0.734047000000000	4.680590911830000	-31.972228623100001	29.158703370600001	63.187977309600001	31.593988654800000	342	0.051986080169700	-31.972391829599999	29.158901657099999	standard
	340	24705	0.830302000000000	4.680590911830000	-31.985947477800000	29.185991808099999	107.653590972000000	53.826795486000002	343	0.103944492340000	-31.986017242700001	29.186219441500000	standard
	292	14972	0.628245000000000	4.680590911830000	-31.994527254499999	29.165706688699998	117.014772796000000	58.507386397799998	344	0.087832612991300	-31.994922301999999	29.165831534799999	standard
	318	44156	0.747712000000000	4.680590929690000	-32.004185842399998	29.177276137000000	91.271523128900000	45.635761564399999	346	0.070317518234300	-32.004162141099997	29.177481766600000	standard
	281	6047	0.492474000000000	4.680590929690000	-32.008244667699998	29.163017180000001	149.778909750000000	74.889454874999998	347	0.143765459061000	-32.008246410799998	29.163320714499999	standard
	213	14981	0.561090000000000	4.680590911830000	-31.989654539800000	29.138022004700002	117.014772796000000	58.507386397799998	350	0.108116994858000	-31.989800220799999	29.138312891000002	standard
	211	14962	0.675870000000000	4.680590911830000	-31.996965760900000	29.137465486899998	102.973000060000000	51.486500030099997	351	0.110926628113000	-31.997131830299999	29.137609860100000	standard
	217	14974	0.612970000000000	4.680590911830000	-31.946328444700001	29.138886982900001	194.244522840999990	97.122261420399994	352	0.213367406845000	-31.946379669500001	29.139015933100001	standard
	278	14954	0.755618000000000	4.680590911830000	-31.940449598800001	29.159966095700000	88.931227324700004	44.465613662300001	353	0.083191757202100	-31.940387172299999	29.160106854599999	standard
	303	14973	0.622486000000000	4.680590911830000	-31.967981740300001	29.171192161800001	86.590931868799998	43.295465934399999	354	0.094318172454800	-31.968173641900002	29.171254920700001	standard
	293	14956	0.732527000000000	4.680590911830000	-31.970781927800001	29.166817417699999	65.528272765500006	32.764136382799997	355	0.052239147186300	-31.971119679099999	29.167036731300001	standard
	285	15016	0.374620000000000	4.680590911830000	-31.982971060099999	29.163716932100002	86.590931868799998	43.295465934399999	356	0.080592317581200	-31.982970773700000	29.164023742400001	standard
	295	15006	0.401212000000000	4.680590911830000	-31.938097824000000	29.167681635099999	112.334181884000000	56.167090941900000	357	0.116812105179000	-31.938043734499999	29.167940632499999	standard
	299	14961	0.684693000000000	4.680590911830000	-31.933853400899999	29.169191145300001	74.889454589200000	37.444727294600000	358	0.070322864532500	-31.933859026800000	29.169447125000001	standard
	314	24755	0.435479000000000	4.680590911830000	-31.931682452200000	29.175474690700000	77.229750045100005	38.614875022600003	359	0.076565652847300	-31.931682977299999	29.175573539399998	standard
	326	24788	0.320415000000000	4.680590911830000	-31.947210095599999	29.181209274299999	91.271522780599994	45.635761390299997	360	0.086501552581800	-31.947183143000000	29.181398655100001	standard
	215	15021	0.366580000000000	4.680590911830000	-31.943259604500000	29.138726641000002	88.931227324700004	44.465613662300001	361	0.079402444839500	-31.943098863300001	29.138815052500000	standard
	235	15002	0.424547000000000	4.680590911830000	-31.941359629099999	29.146840273799999	77.229750045100005	38.614875022600003	362	0.067991403579700	-31.941291072799999	29.147050560600000	standard
	238	14968	0.651452000000000	4.680590911830000	-31.956253989000000	29.147004938700000	105.313295516000000	52.656647757999998	363	0.108107809067000	-31.956255590000001	29.147150996800001	standard
	204	15024	0.352134000000000	4.680590911830000	-31.966278146699999	29.133563251300000	95.952113692400005	47.976056846200002	364	0.099503742218000	-31.966298889299999	29.133492104199998	standard
	228	14957	0.718553000000000	4.680590911830000	-31.972142026499998	29.144622491500002	88.931227324700004	44.465613662300001	365	0.081081748962400	-31.972391827500001	29.144740602100001	standard
	208	14995	0.464131000000000	4.680590911830000	-31.985954089500002	29.135873731200000	95.952113692400005	47.976056846200002	366	0.093595804214500	-31.986251586400002	29.136002930600000	standard
	155	14960	0.691136000000000	4.680590911830000	-31.948959733999999	29.110328099400000	161.480386458000000	80.740193228999999	367	0.184155776978000	-31.949024411800000	29.110593385000001	standard
	158	15008	0.396236000000000	4.680590911830000	-31.955636906900001	29.111444184900002	84.250636412899993	42.125318206400003	368	0.197997489929000	-31.956724280300001	29.110995118900000	standard
	162	14978	0.564206000000000	4.680590911830000	-31.964118488899999	29.114151518000000	88.931227324700004	44.465613662300001	369	0.083213825225800	-31.964055888899999	29.114309397500001	standard
	148	14990	0.483536000000000	4.680590911830000	-31.987672442400001	29.106359305400002	355.724909298999990	177.862454649000000	370	0.347567314148000	-31.987891985899999	29.106475661099999	standard
	153	15001	0.437081000000000	4.680590911830000	-31.995252128200001	29.107553098099999	124.035659163000010	62.017829581699999	371	0.121943813324000	-31.995424467799999	29.107781253900001	standard
	169	15010	0.388720000000000	4.680590911830000	-31.998049240400000	29.118690793999999	107.653590972000000	53.826795486000002	372	0.125381820679000	-31.998403983100001	29.118828886399999	standard
	149	41409	0.340709000000000	4.680590929690000	-32.009746388600000	29.106800134600000	88.931227664000005	44.465613832000003	373	0.090937330246000	-32.009786390000002	29.107178653500000	standard
	122	27654	0.631970000000000	4.680590911830000	-31.990921775400000	29.096096967800001	203.605704664000000	101.802852332000000	374	0.187641551971000	-31.991373668700000	29.096532762599999	standard
	138	15022	0.366450000000000	4.680590911830000	-31.991282212500000	29.101824955700000	91.271522780599994	45.635761390299997	375	0.072820766449000	-31.991474103500000	29.102056568500000	standard
	123	27647	0.785432000000000	4.680590911830000	-31.995974439600001	29.096335874600001	77.229750045100005	38.614875022600003	376	0.065677286148100	-31.996127501400000	29.096733616800002	standard
	93	27674	0.451485000000000	4.680590911830000	-31.997508602300002	29.082970596599999	147.438613723000000	73.719306861299998	377	0.144400466919000	-31.997734420600001	29.083275596600000	standard
	168	77924	0.481102000000000	40.000000000000000	-31.927969800700001	29.118488283200001	400.000000000000000	200.000000000000000	378	0.290891910553000	-31.928301710700001	29.117422844000000	standard
	165	14963	0.675816000000000	4.680590911830000	-31.949769293100001	29.115817657299999	91.271522780599994	45.635761390299997	379	0.096964954376200	-31.949526581200001	29.116217625299999	standard
	160	15018	0.368547000000000	4.680590911830000	-31.972511201500001	29.113198802700001	95.952113692400005	47.976056846200002	380	0.115037792206000	-31.972458783899999	29.113405502500001	standard
	146	14991	0.480408000000000	4.680590911830000	-31.971430187900001	29.106197775199998	88.931227324700004	44.465613662300001	381	0.087501543045000	-31.971320543200001	29.106375189100000	standard
	113	27665	0.550470000000000	4.680590911830000	-31.967734554300002	29.092990820099999	98.292409148299996	49.146204574199999	382	0.096615110397300	-31.967571042900001	29.093218463900001	standard
	74	27646	0.806664000000000	4.680590911830000	-31.954930892000000	29.073814290100000	266.793681973999980	133.396840986999990	383	0.252280443192000	-31.954883013400000	29.074035775500001	standard
	94	27671	0.484781000000000	4.680590911830000	-31.946807463900001	29.083358088299999	187.223636473000000	93.611818236500000	384	0.183819086075000	-31.946614020999998	29.083376036499999	standard
	97	27692	0.349473000000000	4.680590911830000	-31.938415447600001	29.086775470500001	166.160977370000010	83.080488684900004	385	0.195671424866000	-31.938278084000000	29.086991626600000	standard
	99	27689	0.358682000000000	4.680590911830000	-31.932641219699999	29.087170535300000	152.119204634000000	76.059602317200003	386	0.154445854187000	-31.932854694400000	29.086991621599999	standard
	145	14951	0.826997000000000	4.680590911830000	-31.924057360300001	29.105543294600000	168.501272825999990	84.250636412899993	387	0.157844861984000	-31.924250938099998	29.106073895900000	standard
	206	15005	0.403245000000000	4.680590911830000	-31.928007846800000	29.134900916799999	131.056545531000010	65.528272765599993	388	0.152527687073000	-31.928033912200000	29.135199471400000	standard
	104	27670	0.486515000000000	4.680590911830000	-31.997598661800001	29.089891933200001	91.271522780599994	45.635761390299997	390	0.078017789840700	-31.997935292499999	29.089904172800001	standard
	81	27656	0.616019000000000	4.680590911830000	-31.973513135000001	29.075808035800002	131.056545531000010	65.528272765599993	392	0.126544090271000	-31.973530067100000	29.076044419399999	standard
	143	15036	0.314385000000000	4.680590911830000	-31.946075004099999	29.104599056900000	112.334181884000000	56.167090941900000	393	0.104026824951000	-31.946044900600000	29.104868694899999	standard
	174	14998	0.450493000000000	4.680590911830000	-31.935236986900001	29.121062148000000	140.417727355000010	70.208863677400004	394	0.157821973801000	-31.935030748900001	29.121339715000001	standard
	187	14975	0.607346000000000	4.680590911830000	-31.925035955199998	29.125432426300002	93.611818236500000	46.805909118300001	395	0.090921276092500	-31.925020922500000	29.125658329200000	standard
	205	14983	0.549144000000000	4.680590911830000	-31.923314373499998	29.134898373399999	105.313295516000000	52.656647757999998	396	0.110929445267000	-31.923213127299999	29.134998601600000	standard
	234	14964	0.670410000000000	4.680590911830000	-31.927368278900001	29.146276707300000	72.549159133299995	36.274579566600003	397	0.060254261016800	-31.927230446700001	29.146548395500002	standard
	179	15012	0.379307000000000	4.680590911830000	-31.967635422899999	29.122346482499999	84.250636412899993	42.125318206400003	398	0.079903686523400	-31.967604523700000	29.122745770800002	standard
	163	15004	0.403596000000000	4.680590911830000	-31.942820926000000	29.115178502399999	145.098318267000000	72.549159133299995	399	0.141037569046000	-31.943232768200001	29.115514595099999	standard
	166	14952	0.789715000000000	4.680590911830000	-31.936142462900001	29.116050654599999	77.229750045100005	38.614875022600003	401	0.054066543579100	-31.936068554799999	29.116318056299999	standard
	157	14980	0.561909000000000	4.680590911830000	-31.932535958199999	29.110957443299998	60.847681853700003	30.423840926899999	402	0.058909387588500	-31.932653829900001	29.111095538899999	standard
	133	14958	0.708929000000000	4.680590911830000	-31.935430200199999	29.100059830100001	88.931227324700004	44.465613662300001	403	0.068927646637000	-31.935365524400002	29.100349206499999	standard
	86	27691	0.352459000000000	4.680590911830000	-31.930481619700000	29.078497885699999	98.292409148299996	49.146204574199999	404	0.173830396652000	-31.931247767300000	29.078655683299999	standard
	83	27684	0.394779000000000	4.680590911830000	-31.939593645799999	29.077308860500001	88.931227324700004	44.465613662300001	405	0.096628917694100	-31.939315886399999	29.077550912700001	standard
	87	27669	0.489913000000000	4.680590911830000	-31.963047827699999	29.078828742599999	91.271522780599994	45.635761390299997	406	0.081385082244900	-31.963185471999999	29.079057406000000	standard
	320	24719	0.589180000000000	4.680590911830000	-31.968702141800001	29.177715587100000	56.167090941900000	28.083545471000001	410	0.047916666030900	-31.968943629999998	29.177983930700002	standard
	333	24785	0.331879000000000	4.680590911830000	-31.926981951900000	29.183109234600000	77.229750045100005	38.614875022600003	413	0.089836252212500	-31.926929147399999	29.183206449699998	standard
	201	14999	0.449429000000000	4.680590911830000	-31.939562637600002	29.132042563100001	81.910340956900001	40.955170478500001	414	0.053345268249500	-31.939851531500000	29.132086040699999	standard
	300	15028	0.341598000000000	4.680590911830000	-31.923288997899999	29.170140268899999	84.250636412899993	42.125318206400003	415	0.072188791275000	-31.923380516200002	29.170351020500000	standard
	216	14985	0.540163000000000	4.680590911830000	-31.963117299299999	29.138812970899998	140.417727355000010	70.208863677400004	416	0.156442300797000	-31.963018082500000	29.138915493500001	standard
	185	14994	0.473578000000000	4.680590911830000	-31.964566286099998	29.124414129700000	79.570045500999996	39.785022750499998	417	0.073312801361100	-31.964591530400000	29.124553564900001	standard
	189	15038	0.305807000000000	4.680590911830000	-31.959060287200000	29.126321892499998	79.570045500999996	39.785022750499998	418	0.076270250320400	-31.958967282500002	29.126562225600001	standard
	170	15009	0.393392000000000	4.680590911830000	-31.959875308899999	29.119003157300000	88.931227324700004	44.465613662300001	419	0.096962497711200	-31.959770744099998	29.119230615900001	standard
	117	27687	0.376825000000000	4.680590911830000	-31.976666315199999	29.094742845599999	70.208863677400004	35.104431838700002	420	0.043284423828100	-31.976777405200000	29.094925822800001	standard
	136	15032	0.332621000000000	4.680590911830000	-31.976033219800001	29.101504919600000	70.208863677400004	35.104431838700002	421	0.062418041229200	-31.976107851399998	29.101654835900000	standard
	182	14977	0.580815000000000	4.680590911830000	-31.996966173099999	29.122986699199998	95.952113692400005	47.976056846200002	423	0.095871723175000	-31.997064871799999	29.123348369300000	standard
	35	77934	0.428235000000000	40.000000000000000	-31.985049930500001	29.053238233500000	420.000000000000000	210.000000000000000	427	0.349867448807000	-31.984544196900000	29.052743991900002	standard
	54	27697	0.320803000000000	4.680590911830000	-31.981092817299999	29.063875852399999	175.522159192999990	87.761079596700000	429	0.197516883850000	-31.981263418499999	29.063992464900000	standard
	17	27663	0.562938000000000	4.680590911830000	-31.997419289200000	29.045658610299999	229.348954679000000	114.674477340000000	430	0.243467416763000	-31.997767884500000	29.045713648500001	standard
	5	27664	0.554094000000000	4.680590911830000	-31.954223728799999	29.040002430600001	117.014772796000000	58.507386397799998	431	0.116951158524000	-31.954179977399999	29.040189830599999	standard
	25	27651	0.655377000000000	4.680590911830000	-31.944840646900001	29.048670723200001	117.014772796000000	58.507386397799998	432	0.105086078644000	-31.944873185500001	29.048827068800001	standard
	22	27658	0.590196000000000	4.680590911830000	-31.964952851300001	29.046608846600002	95.952113692400005	47.976056846200002	434	0.092929510116600	-31.964892833699999	29.047019273600000	standard
	39	27700	0.309644000000000	4.680590911830000	-31.973247750999999	29.054884643699999	117.014772796000000	58.507386397799998	435	0.098254636764500	-31.973262245699999	29.054752614900000	standard
	68	27673	0.469166000000000	4.680590911830000	-31.983977862100001	29.072706969900000	114.674477340000000	57.337238669900003	436	0.110996580124000	-31.983874671599999	29.072730128900002	standard
	43	27661	0.568678000000000	4.680590911830000	-31.924361733700000	29.058048679999999	86.590931868799998	43.295465934399999	437	0.080673463821400	-31.924317889699999	29.058167338899999	standard
	12	27662	0.565539000000000	4.680590911830000	-31.945745458899999	29.042863407300000	88.931227324700004	44.465613662300001	438	0.086609170913700	-31.945643166899998	29.043001953000001	standard
	91	27696	0.322559000000000	4.680590911830000	-31.983345050899999	29.081458049399998	58.507386397799998	29.253693198899999	439	0.044973058700600	-31.983573371799999	29.081568230999999	standard
	10	27680	0.403215000000000	4.680590911830000	-31.995525638400000	29.040726007699998	49.146204574199999	24.573102287099999	440	0.048530632019000	-31.995521331300001	29.040784390300001	standard
	7	27702	0.301913000000000	4.680590911830000	-31.988311337799999	29.040168680899999	77.229750045100005	38.614875022600003	441	0.075871515274000	-31.988397282099999	29.040302313000002	standard
	21	27653	0.651124000000000	4.680590911830000	-31.990925996300000	29.046453906699998	70.208863677400004	35.104431838700002	442	0.071292919158900	-31.991057639899999	29.046515768799999	standard
	1	27676	0.439833000000000	4.680590911830000	-31.993000773399999	29.038259620500000	49.146204574199999	24.573102287099999	443	0.044695949554400	-31.993110937699999	29.038427561700001	standard
	16	32426	0.362390000000000	4.680590929690000	-32.009444234100002	29.045623242300000	79.570045804599999	39.785022902300000	445	0.078225765228300	-32.008784907500001	29.045718998700000	standard
	24	27695	0.322947000000000	4.680590911830000	-31.937174913800000	29.048508314300001	70.208863677400004	35.104431838700002	447	0.058750675201400	-31.937188438400000	29.048632673200000	standard
	27	27657	0.596354000000000	4.680590911830000	-31.930500421100000	29.049618895999998	74.889454589200000	37.444727294600000	448	0.062368440628100	-31.930475049000002	29.049703958900000	standard
	33	27686	0.381038000000000	4.680590911830000	-31.923283062399999	29.052956445100001	51.486500030099997	25.743250015000001	449	0.036773780822800	-31.923261726200000	29.052971378900001	standard
	47	27675	0.449884000000000	4.680590911830000	-31.952050435699999	29.060050063500000	81.910340956900001	40.955170478500001	450	0.063954273223900	-31.952043595900001	29.060202556600000	standard
	56	27655	0.623689000000000	4.680590911830000	-31.950605020699999	29.064982056300000	100.632704604000000	50.316352302100000	451	0.071440874099700	-31.950633070799999	29.065130471300002	standard
	79	27681	0.402261000000000	4.680590911830000	-31.928228421600000	29.075394043700001	74.889454589200000	37.444727294600000	456	0.069606771469100	-31.928215303700000	29.075601170399999	standard
	82	27672	0.477645000000000	4.680590911830000	-31.933279465799998	29.076430820399999	79.570045500999996	39.785022750499998	458	0.069266504287700	-31.933263737600001	29.076545241900000	standard
	80	27677	0.434823000000000	4.680590911830000	-31.938512037799999	29.075717260699999	49.146204574199999	24.573102287099999	459	0.036385765075700	-31.938419300500001	29.075982815900002	standard
	100	27660	0.570243000000000	4.680590911830000	-31.922355765500001	29.087881100600001	72.549159133299995	36.274579566600003	460	0.057507108688400	-31.922424782499998	29.087904215500000	standard
	84	27701	0.301963000000000	4.680590911830000	-31.998320614299999	29.078197260300001	67.868568221499999	33.934284110699998	461	0.058270055770900	-31.998311974100002	29.078292776100000	standard
	71	27688	0.371786000000000	4.680590911830000	-31.977933860299999	29.073501692299999	56.167090941900000	28.083545471000001	464	0.046765960693400	-31.978024504299999	29.073552336999999	standard
	53	27683	0.395347000000000	4.680590911830000	-31.977484854600000	29.063875307899998	56.167090941900000	28.083545471000001	465	0.049594470977800	-31.977622772600000	29.063991113499998	standard
	151	15034	0.329461000000000	4.680590911830000	-31.952751118399998	29.107226825900000	53.826795486000002	26.913397743000001	468	0.039497934341400	-31.952766715100001	29.107431742399999	standard
	111	27666	0.550036000000000	4.680590911830000	-31.946893284400002	29.092188783600001	84.250636412899993	42.125318206400003	470	0.076077030181900	-31.946975077000001	29.092366790800000	standard
	125	27694	0.326367000000000	4.680590911830000	-31.971973875600000	29.097526398599999	63.187977309600001	31.593988654800000	471	0.056049776077300	-31.971960581000001	29.097555829299999	standard
	176	15033	0.332116000000000	4.680590911830000	-31.961950050900001	29.121549482300001	86.590931868799998	43.295465934399999	477	0.065872962951700	-31.961905004199998	29.121566017100001	standard
	137	14996	0.461656000000000	4.680590911830000	-31.981627534299999	29.101505782800000	88.931227324700004	44.465613662300001	483	0.065496372222900	-31.981857698500001	29.101635642000002	standard
	203	14993	0.476246000000000	4.680590911830000	-31.954003333100001	29.132923255600002	49.146204574199999	24.573102287099999	484	0.038132711410500	-31.953970795600000	29.133066712900000	standard
	286	15017	0.374128000000000	4.680590911830000	-31.963830756099998	29.164270086799998	51.486500030099997	25.743250015000001	488	0.044614038467400	-31.963801700499999	29.164304730200001	standard
	272	15029	0.341339000000000	4.680590911830000	-31.983333003599999	29.158546064199999	70.208863677400004	35.104431838700002	489	0.070861438751200	-31.983499963200000	29.158680482099999	standard
	271	14989	0.484532000000000	4.680590911830000	-31.975117616799999	29.158465267299999	98.292409148299996	49.146204574199999	490	0.103076837540000	-31.975237671599999	29.158519787700001	standard
	263	15030	0.339624000000000	4.680590911830000	-31.964556443799999	29.154007993699999	46.805909118300001	23.402954559099999	491	0.045997528076200	-31.964605163700000	29.154060561900000	standard
	239	15035	0.328313000000000	4.680590911830000	-31.964468477099999	29.147086865500000	56.167090941900000	28.083545470899999	492	0.048525894165000	-31.964404298500000	29.147150770400000	standard
	221	15011	0.383164000000000	4.680590911830000	-31.968712823899999	29.141360069000001	56.167090941900000	28.083545471000001	493	0.054284046173100	-31.968689440500000	29.141406001800000	standard
	279	15039	0.305053000000000	4.680590911830000	-31.943157542500000	29.160842322400001	46.805909118300001	23.402954559099999	495	0.037891357421900	-31.943130352899999	29.160856529600000	standard
	264	15020	0.367618000000000	4.680590911830000	-31.937382498800002	29.155827993300001	63.187977309700003	31.593988654800000	496	0.049618463516200	-31.937390048600001	29.155794705600002	standard
	289	14987	0.498803000000000	4.680590911830000	-31.935481142899999	29.164975651900001	51.486500030099997	25.743250015000001	497	0.041762897491500	-31.935443878800001	29.165061325500002	standard
	284	14979	0.562779000000000	4.680590911830000	-31.931238588700001	29.163700752899999	65.528272765599993	32.764136382799997	499	0.058221565246600	-31.931248010699999	29.163920406999999	standard
	342	24716	0.681902000000000	4.680590911830000	-31.930862576999999	29.186611511799999	67.868568221499999	33.934284110699998	505	0.059035184860200	-31.930820612600002	29.186646167700001	standard
	347	24734	0.539419000000000	4.680590911830000	-31.975110848100002	29.187422195200000	70.208863677400004	35.104431838700002	512	0.049941982269300	-31.975292354400001	29.187675605700001	standard
	349	24764	0.408119000000000	4.680590911830000	-31.977368389100000	29.187661240499999	70.208863677400004	35.104431838700002	513	0.057794609069800	-31.977501881100000	29.187842994299999	standard
	209	24613	0.411562000000000	4.680590929690000	-32.002506695500003	29.136842931899999	74.889454874999998	37.444727437499999	519	0.061339637756300	-32.002549875299998	29.136874352600000	standard
	344	6076	0.352468000000000	4.680590929690000	-32.066303991399998	29.187154700899999	63.187977550699998	31.593988775400000	524	0.054201017379800	-32.066264136900003	29.187428987099999	standard
	330	6083	0.317843000000000	4.680590929690000	-32.070449869999997	29.182599544999999	51.486500226499999	25.743250113300000	525	0.044238765716600	-32.070428760200002	29.182708634800001	standard
	247	41410	0.339347000000000	4.680590929690000	-32.056610969300003	29.149313444800001	72.549159410100003	36.274579705100003	526	0.056002443313600	-32.056576813600003	29.149358176700002	standard
	290	6081	0.332439000000000	4.680590929690000	-32.021650525900000	29.165438484399999	49.146204761699998	24.573102380800002	537	0.041585334777800	-32.021650079200001	29.165453348900002	standard
	291	44157	0.700868000000000	4.680590929690000	-32.004945022100003	29.165673729000002	60.847682085899997	30.423841042999999	538	0.055448080062900	-32.004902314500001	29.165828299499999	standard
	116	41375	0.872257000000000	4.680590929690000	-32.023338083799999	29.093950900599999	278.495160316000010	139.247580158000010	565	0.242698196411000	-32.023381998600001	29.094105750400001	standard
	115	41408	0.354525000000000	4.680590929690000	-32.028666745800003	29.093629833800001	74.889454874999998	37.444727437499999	566	0.061365121841400	-32.028595579600001	29.093677217800000	standard
	156	24615	0.324220000000000	4.680590929690000	-32.003263124699998	29.110921900000001	51.486500226499999	25.743250113300000	567	0.050332094192500	-32.003241821600000	29.110924914800002	standard
	109	28004	0.456475000000000	4.680590929690000	-32.133903760899997	29.091044644699998	60.847682085899997	30.423841042999999	577	0.060936120986900	-32.133837985800000	29.091130905400000	standard
