# Supplementary material for: The Tharsis mantle source of depleted shergottites revealed by 90 million impact craters
Source: Nat Commun. 2021 Nov 3;12:6352. doi: 10.1038/s41467-021-26648-3 (PMC8566585; doi:10.1038/s41467-021-26648-3)
Supplement: Supplementary file 3 — Source Data [file 41467_2021_26648_MOESM3_ESM.zip › data_file/supp_data_supp_fig_2_3/volcanic.txt]

FID_	FID_1	col1	confidence	pixel_reso	long_c	lat_c	diameter	radius	FID_2	Diam_km	x_coord	y_coord	tag
	94	14082	0.759592000000000	4.927885828100000	-130.345166016000010	11.984431158700000	118.269259874000000	59.134629937200003	0	0.107243585587000	-130.345083389000000	11.984461062999999	standard
	92	14095	0.514712000000000	4.927885828100000	-130.325141417999990	11.981466173199999	142.908689014999990	71.454344507499997	1	0.140658800125000	-130.325094497000010	11.981378986199999	standard
	90	14103	0.341117000000000	4.927885828100000	-130.318365499000010	11.978320672800001	71.454344507499997	35.727172253699997	2	0.070338706970200	-130.318443599000010	11.978299038099999	standard
	82	14086	0.615934000000000	4.927885828100000	-130.346632311000010	11.964863858399999	64.062515765300006	32.031257882699997	3	0.057107740402200	-130.346466644999990	11.964827622300000	standard
	91	14097	0.506362000000000	4.927885828100000	-130.335688734999990	11.978330995200000	54.206744109100001	27.103372054600001	4	0.049693038940400	-130.335503821999990	11.978379384400000	standard
	85	14091	0.559509000000000	4.927885828100000	-130.329780097000000	11.971913911700000	64.062515765300006	32.031257882699997	5	0.061405364990200	-130.329736735000010	11.971951671199999	standard
	81	14099	0.409201000000000	4.927885828100000	-130.319806734000000	11.963542208300000	61.598572851299998	30.799286425599998	6	0.071115737915000	-130.319738069000010	11.963595644000000	standard
	76	14087	0.599193000000000	4.927885828100000	-130.323063788000010	11.958099096100000	73.918287421499997	36.959143710799999	7	0.064976182937600	-130.323041200000010	11.958078523399999	standard
	84	14089	0.576516000000000	4.927885828100000	-130.305083526999990	11.969426322100000	160.156289413000000	80.078144706700002	8	0.149623962402000	-130.305150731000000	11.969487717000000	standard
	97	14094	0.517456000000000	4.927885828100000	-130.302360182999990	11.985541741600001	71.454344507499997	35.727172253699997	9	0.062114624023400	-130.302401099000010	11.985664126400000	standard
	96	14098	0.473758000000000	4.927885828100000	-130.327075328000010	11.984921245500001	66.526458679399994	33.263229339699997	10	0.059348501205400	-130.327076376000010	11.985021355000001	standard
	79	15593	0.334000000000000	4.927885828100000	-130.284238703999990	11.961665484399999	61.598572851299998	30.799286425599998	11	0.055908117294300	-130.284224954000000	11.961703039500000	standard
	87	15591	0.405817000000000	4.927885828100000	-130.260900154000010	11.974220204800000	91.165887819899993	45.582943909999997	12	0.087004671096800	-130.260888783000010	11.974183516700000	standard
	93	15590	0.415012000000000	4.927885828100000	-130.265272978000010	11.981637981300000	66.526458679399994	33.263229339699997	13	0.062115549087500	-130.265263199999990	11.981628950799999	standard
	100	15587	0.494705000000000	4.927885828100000	-130.263510612999990	11.992717558300001	64.062515765300006	32.031257882699997	14	0.060042575836200	-130.263459869000000	11.992663191900000	standard
	99	15589	0.422379000000000	4.927885828100000	-130.246795502999990	11.990270255100000	68.990401593399994	34.495200796699997	15	0.066254455566400	-130.246801379000000	11.990306363800000	standard
	86	15584	0.606757000000000	4.927885828100000	-130.254449709000000	11.973679556300000	88.701944905800005	44.350972452900002	16	0.081745121002200	-130.254496780000010	11.973701438100001	standard
	80	15592	0.358516000000000	4.927885828100000	-130.217493241999990	11.962461893000000	68.990401593399994	34.495200796699997	17	0.068945270538300	-130.217430299999990	11.962399375200000	standard
	83	9532	0.481189000000000	4.927885828100000	-130.184340053000000	11.968736705700000	54.206744109100001	27.103372054600001	18	0.049694807052600	-130.184274012000000	11.968773523999999	standard
	75	9522	0.762157000000000	4.927885828100000	-130.189074791000000	11.958011228900000	73.918287421499997	36.959143710799999	19	0.063299043655400	-130.189023378000000	11.958060668600000	standard
	102	9521	0.840052000000000	4.927885828100000	-130.161073648000010	11.996573605600000	91.165887819899993	45.582943909900003	20	0.080995037078900	-130.161134244000010	11.996573384600000	standard
	95	9540	0.378869000000000	4.927885828100000	-130.167429217000010	11.984850278100000	61.598572851299998	30.799286425599998	21	0.060044319152800	-130.167419118999990	11.984842807400000	standard
	88	9527	0.627287000000000	4.927885828100000	-130.175625794000010	11.977506190100000	83.774059077700002	41.887029538900002	22	0.074809749603300	-130.175578744000010	11.977611630200000	standard
	77	9524	0.709015000000000	4.927885828100000	-130.161463848000010	11.960535706800000	162.620232327000000	81.310116163700002	23	0.159568727493000	-130.161419919999990	11.960578192600000	standard
	78	9523	0.727341000000000	4.927885828100000	-130.156623660000010	11.960590733700000	83.774059077700002	41.887029538900002	24	0.070963060379000	-130.156652700000000	11.960631754100000	standard
	89	9535	0.416941000000000	4.927885828100000	-130.150571240999990	11.978280493200000	66.526458679399994	33.263229339699997	25	0.068622383117700	-130.150546372000010	11.978254401399999	standard
	101	9529	0.582321000000000	4.927885828100000	-130.137473120000010	11.995423217300001	73.918287421499997	36.959143710799999	26	0.068937517166100	-130.137565962000000	11.995287841600000	standard
	74	9533	0.480356000000000	4.927885828100000	-130.135349666000000	11.954413709700001	91.165887819899993	45.582943909900003	27	0.091992813110400	-130.135423390999990	11.954418298400000	standard
	68	9531	0.546507000000000	4.927885828100000	-130.152494319999990	11.941663530600000	61.598572851299998	30.799286425599998	28	0.057112071991000	-130.152563960000010	11.941723563900000	standard
	66	9538	0.397321000000000	4.927885828100000	-130.158289682000000	11.938085790200001	73.918287421499997	36.959143710799999	29	0.075624652862500	-130.158313192000010	11.938027629100000	standard
	52	9536	0.411370000000000	4.927885828100000	-130.136639443000010	11.924345644500001	91.165887819899993	45.582943909900003	30	0.087902435302700	-130.136566095000010	11.924315174300000	standard
	64	9528	0.619233000000000	4.927885828100000	-130.171738602999990	11.932453189400000	73.918287421499997	36.959143710799999	31	0.060390720367400	-130.171900663999990	11.932403379700000	standard
	38	4998	0.469515000000000	4.927885828100000	-130.156492939000000	11.898673374099999	86.238001991800004	43.119000995900002	32	0.076811361312900	-130.156474151999990	11.898711449300000	standard
	33	4986	0.808668000000000	4.927885828100000	-130.157749044000010	11.887591163500000	78.846173249600000	39.423086624800000	33	0.074954423904400	-130.157759693999990	11.887623643900000	standard
	21	4990	0.638242000000000	4.927885828100000	-130.178796978000010	11.874273961300000	91.165887819899993	45.582943909900003	34	0.081031379699700	-130.178828310000000	11.874232574700001	standard
	12	4989	0.689483000000000	4.927885828100000	-130.137262149000010	11.864700502900000	155.228403585000000	77.614201792599999	35	0.142927318573000	-130.137262431000010	11.864751699299999	standard
	4	4994	0.617256000000000	4.927885828100000	-130.138695178000010	11.852527130300000	68.990401593399994	34.495200796699997	36	0.062520618438700	-130.138637248000010	11.852592606000000	standard
	17	4993	0.626649000000000	4.927885828100000	-130.183666093000000	11.869177786800000	64.062515765300006	32.031257882699997	37	0.057678115844700	-130.183595531000010	11.869143967799999	standard
	30	4991	0.628177000000000	4.927885828100000	-130.183243237000000	11.883037641500000	241.466405576999990	120.733202789000000	38	0.242338724136000	-130.183345565000000	11.883070687300000	standard
	22	4999	0.440825000000000	4.927885828100000	-130.180320822000000	11.874955065900000	61.598572851299998	30.799286425599998	39	0.056285314559900	-130.180310254999990	11.874982474099999	standard
	39	4987	0.760618000000000	4.927885828100000	-130.191468433000010	11.898712552999999	81.310116163700002	40.655058081800000	40	0.075635297775300	-130.191433770000000	11.898711449400000	standard
	42	4988	0.721406000000000	4.927885828100000	-130.201662535999990	11.911794290800000	61.598572851299998	30.799286425599998	41	0.062510528564500	-130.201539564999990	11.911834697000000	standard
	53	9530	0.569719000000000	4.927885828100000	-130.204381503000010	11.925672303800001	59.134629937200003	29.567314968600002	42	0.064300687789900	-130.204521308000010	11.925654280700000	standard
	51	9537	0.404061000000000	4.927885828100000	-130.198872182000000	11.924127894600000	56.670687023200003	28.335343511600001	43	0.058333486557000	-130.198861349999990	11.924047352400001	standard
	50	5000	0.435181000000000	4.927885828100000	-130.190083216999990	11.917355342300000	73.918287421499997	36.959143710799999	44	0.068637701034500	-130.189987535000000	11.917298253600000	standard
	61	9534	0.456839000000000	4.927885828100000	-130.190511414000010	11.930883880100000	64.062515765300006	32.031257882699997	45	0.057338617324800	-130.190308920000010	11.930742886999999	standard
	48	4992	0.627331000000000	4.927885828100000	-130.158257437999990	11.915570439800000	56.670687023200003	28.335343511600001	46	0.045488422393800	-130.158295337999990	11.915637760399999	standard
	69	9526	0.682097000000000	4.927885828100000	-130.181083280000000	11.945614394100000	93.629830733899993	46.814915366999998	47	0.081753429412800	-130.181095865000000	11.945526628100000	standard
	58	14088	0.593143000000000	4.927885828100000	-130.309386686000010	11.928955283900001	113.341374046000000	56.670687023200003	48	0.116363193512000	-130.309502086000010	11.928830197200000	standard
	67	14093	0.536624000000000	4.927885828100000	-130.318839862999990	11.939004808400000	83.774059077700002	41.887029538900002	49	0.075486585617100	-130.318808878999990	11.939007409000000	standard
	65	14102	0.359682000000000	4.927885828100000	-130.302636439000000	11.936563456500000	54.206744109100001	27.103372054600001	50	0.039631660461400	-130.302561048000000	11.936597016000000	standard
	59	15582	0.782743000000000	4.927885828100000	-130.280686360000000	11.929468443199999	202.043318951999990	101.021659476000000	51	0.187130903244000	-130.280711282999990	11.929432797700001	standard
	70	14090	0.559987000000000	4.927885828100000	-130.290357954000000	11.945737021399999	86.238001991800004	43.119000995900002	52	0.087208402633700	-130.290397492000010	11.945702943800001	standard
	72	15586	0.501254000000000	4.927885828100000	-130.275545459999990	11.952459424200001	83.774059077700002	41.887029538900002	53	0.088675086975100	-130.275511087000010	11.952398478599999	standard
	73	15585	0.602939000000000	4.927885828100000	-130.272571785999990	11.952778788300000	78.846173249600000	39.423086624800000	54	0.071549367904700	-130.272609687999990	11.952800210199999	standard
	71	15583	0.669407000000000	4.927885828100000	-130.267915915000000	11.950316221800000	61.598572851299998	30.799286425599998	55	0.061445730209400	-130.267833540999990	11.950322862100000	standard
	60	14081	0.817034000000000	4.927885828100000	-130.302674765000010	11.929758496300000	91.165887819899993	45.582943909900003	56	0.088013921737700	-130.302672640000000	11.929700616100000	standard
	57	14083	0.729832000000000	4.927885828100000	-130.293428148000000	11.928363142400000	88.701944905800005	44.350972452900002	57	0.088713039398200	-130.293432800999990	11.928361509000000	standard
	56	14084	0.715885000000000	4.927885828100000	-130.306847199999990	11.927597091299999	86.238001991800004	43.119000995900002	58	0.094194698333700	-130.306846189000000	11.927491089600000	standard
	44	11652	0.675955000000000	4.927885828100000	-130.303445205999990	11.913547864700000	68.990401593399994	34.495200796699997	59	0.064127290725700	-130.303409147999990	11.913564376900000	standard
	49	11658	0.583025000000000	4.927885828100000	-130.325244145000000	11.917195807100001	71.454344507499997	35.727172253699997	60	0.054154279708900	-130.325303547000000	11.917246920900000	standard
	63	14104	0.310541000000000	4.927885828100000	-130.327707215999990	11.932331938300001	51.742801195100000	25.871400597499999	61	0.033313558578500	-130.327870168999990	11.932311873700000	standard
	46	7125	0.410095000000000	4.927885828100000	-130.274149705000010	11.914477314699999	59.134629937200003	29.567314968600002	62	0.052329814910900	-130.274105025000010	11.914501751600000	standard
	55	14085	0.637067000000000	4.927885828100000	-130.334527745999990	11.927243991499999	98.557716561999996	49.278858280999998	63	0.088371902465800	-130.334565703000010	11.927223268200001	standard
	43	11667	0.355791000000000	4.927885828100000	-130.344795232000000	11.912848652699999	64.062515765300006	32.031257882699997	64	0.054941284179700	-130.344765235000010	11.912894823400000	standard
	40	11655	0.613603000000000	4.927885828100000	-130.320411713999990	11.900702410699999	137.980803186999990	68.990401593399994	65	0.148010805130000	-130.320407993999990	11.900639765399999	standard
	36	11659	0.577016000000000	4.927885828100000	-130.308387455999990	11.895175615099999	98.557716561999996	49.278858280999998	66	0.109275606155000	-130.308356032000010	11.895199642200000	standard
	35	11666	0.360604000000000	4.927885828100000	-130.331581531000010	11.891941356500000	64.062515765300006	32.031257882699997	67	0.063878170013400	-130.331579495000000	11.892009218900000	standard
	34	11665	0.367655000000000	4.927885828100000	-130.326841586000000	11.889395174500001	64.062515765300006	32.031257882699997	68	0.043956745147700	-130.326812273999990	11.889402423800000	standard
	31	11668	0.302831000000000	4.927885828100000	-130.325242643000000	11.886865996399999	59.134629937200003	29.567314968600002	69	0.052630918502800	-130.325205345999990	11.886920612300001	standard
	11	11653	0.642026000000000	4.927885828100000	-130.347351823000000	11.864552608500000	59.134629937200003	29.567314968600002	70	0.045953714370700	-130.347273828000000	11.864691437099999	standard
	18	11650	0.758319000000000	4.927885828100000	-130.326267640999990	11.870404235600001	76.382230335599999	38.191115167800000	71	0.057350723266600	-130.326276631000010	11.870387105400001	standard
	16	11651	0.757407000000000	4.927885828100000	-130.298346692000000	11.869159318500000	179.867832725999990	89.933916362900007	72	0.169365211487000	-130.298369645000010	11.869172984800000	standard
	27	11662	0.442767000000000	4.927885828100000	-130.296345108000000	11.877885999600000	59.134629937200003	29.567314968600002	73	0.044422426223800	-130.296387764000000	11.877903958799999	standard
	14	11657	0.599540000000000	4.927885828100000	-130.289530159000010	11.867094179000000	49.278858280999998	24.639429140499999	74	0.043499233245800	-130.289513682000010	11.867173248600000	standard
	6	7117	0.542187000000000	4.927885828100000	-130.273378871000010	11.856250124300001	59.134629937200003	29.567314968600002	75	0.044424150466900	-130.273444399000000	11.856263990700000	standard
	7	7123	0.419560000000000	4.927885828100000	-130.269811511999990	11.856650238900000	54.206744109100001	27.103372054600001	76	0.043552371978800	-130.269802027999990	11.856656795499999	standard
	1	7129	0.355861000000000	4.927885828100000	-130.274081396000010	11.852137225900000	51.742801195100000	25.871400597499999	77	0.043501628875700	-130.274087170000000	11.852139541400000	standard
	15	7122	0.458213000000000	4.927885828100000	-130.251663640000000	11.868394284500001	54.206744109100001	27.103372054600001	78	0.045315015792800	-130.251679446999990	11.868423081800000	standard
	2	7116	0.561701000000000	4.927885828100000	-130.248361751000000	11.852244466500000	66.526458679399994	33.263229339699997	79	0.069174039840700	-130.248358462999990	11.852264525100001	standard
	5	7120	0.462424000000000	4.927885828100000	-130.242150513000010	11.854813677699999	64.062515765300006	32.031257882699997	80	0.055930110931400	-130.242145005999990	11.854853465000000	standard
	3	7128	0.388508000000000	4.927885828100000	-130.265931593999990	11.852343622399999	68.990401593399994	34.495200796699997	81	0.063039808273300	-130.266088238000010	11.852478782100000	standard
	8	7124	0.412606000000000	4.927885828100000	-130.263771536000010	11.858968797199999	54.206744109100001	27.103372054600001	82	0.044769403457600	-130.263677846000010	11.859013623699999	standard
	13	7115	0.583389000000000	4.927885828100000	-130.271206928999990	11.864975694000000	66.526458679399994	33.263229339699997	83	0.054032154083300	-130.271230409000000	11.865066387100001	standard
	10	7118	0.485413000000000	4.927885828100000	-130.231683422000000	11.859374789100000	66.526458679399994	33.263229339699997	84	0.067909019470200	-130.231568294000000	11.859500166200000	standard
	0	7130	0.327582000000000	4.927885828100000	-130.223927260000010	11.850340573300000	93.629830733899993	46.814915366999998	85	0.093218442916900	-130.223968861000000	11.850193373500000	standard
	19	7134	0.300077000000000	4.927885828100000	-130.235183162999990	11.870568900300000	54.206744109100001	27.103372054600001	86	0.059461360931400	-130.235183882000000	11.870536639099999	standard
	20	7126	0.408256000000000	4.927885828100000	-130.239414108000010	11.872861487100000	96.093773647999996	48.046886823999998	87	0.093210678100600	-130.239513660999990	11.872913554600000	standard
	28	7111	0.744944000000000	4.927885828100000	-130.238522178000010	11.880249744800000	64.062515765300006	32.031257882699997	88	0.062363698959400	-130.238442375999990	11.880167049900001	standard
	23	7113	0.673953000000000	4.927885828100000	-130.236509431999990	11.876037483399999	76.382230335599999	38.191115167800000	89	0.076412464141800	-130.236534148000000	11.876026977800000	standard
	25	7132	0.321638000000000	4.927885828100000	-130.235230274999990	11.877038352100000	54.206744109100001	27.103372054600001	90	0.058255775451700	-130.235261997000010	11.877109422300000	standard
	37	7112	0.733627000000000	4.927885828100000	-130.238505148000000	11.897724737700001	81.310116163700002	40.655058081800000	91	0.076406772613500	-130.238408897999990	11.897765147099999	standard
	41	7127	0.390691000000000	4.927885828100000	-130.227022213000000	11.901523557000001	64.062515765300006	32.031257882699997	92	0.055655601501500	-130.227059967000000	11.901447690900000	standard
	45	7119	0.470801000000000	4.927885828100000	-130.246644870000010	11.914069937200001	73.918287421499997	36.959143710799999	93	0.051301605224600	-130.246588610000000	11.914135729100000	standard
	54	15581	0.793294000000000	4.927885828100000	-130.223819205000010	11.926457159800000	68.990401593399994	34.495200796699997	94	0.058423091888400	-130.223823791000000	11.926526932000000	standard
	47	7131	0.325030000000000	4.927885828100000	-130.228301554000010	11.914973142799999	56.670687023200003	28.335343511600001	95	0.049704687118500	-130.228055369000000	11.914921338499999	standard
	62	15588	0.435460000000000	4.927885828100000	-130.215213127000000	11.931700200500000	71.454344507499997	35.727172253699997	96	0.061412954330400	-130.215253507000000	11.931597683600000	standard
	98	14096	0.510789000000000	4.927885828100000	-130.290195567000010	11.989254806500000	66.526458679399994	33.263229339699997	97	0.055131671905500	-130.290215875999990	11.989263255099999	standard
	29	7133	0.306890000000000	4.927885828100000	-130.283167668999990	11.881341622400001	68.990401593399994	34.495200796699997	98	0.061901807785000	-130.283176637999990	11.881376988800000	standard
	24	11649	0.805610000000000	4.927885828100000	-130.293633484000000	11.877030849000001	81.310116163700002	40.655058081800000	99	0.075173284530600	-130.293661845000000	11.877011500400000	standard
	26	7110	0.800436000000000	4.927885828100000	-130.218080597000010	11.877443862000000	71.454344507499997	35.727172253699997	100	0.062743177413900	-130.218085886000010	11.877475351799999	standard
	32	7121	0.461611000000000	4.927885828100000	-130.209958828999990	11.887142528200000	66.526458679399994	33.263229339699997	101	0.055796819686900	-130.209997679000000	11.887143703900000	standard
	9	11656	0.603152000000000	4.927885828100000	-130.289745540000010	11.859029756200000	64.062515765300006	32.031257882699997	102	0.048590238571200	-130.289737790000000	11.859007194400000	standard
