# Supplementary material for: The Tharsis mantle source of depleted shergottites revealed by 90 million impact craters
Source: Nat Commun. 2021 Nov 3;12:6352. doi: 10.1038/s41467-021-26648-3 (PMC8566585; doi:10.1038/s41467-021-26648-3)
Supplement: Supplementary file 3 — Source Data [file 41467_2021_26648_MOESM3_ESM.zip › data_file/supp_data_supp_fig_4.txt]

XMID	Y_COUNT	XLOW	XHIGH
25.697918318554336	31.0	25.305560647167688	26.096359417391678
26.50097826600916	73.0	26.096359417391678	26.91187064918517
27.329133836821946	33.0	26.91187064918517	27.752866606972205
28.183169269222642	38.0	27.752866606972205	28.620143688440088
29.06389330888585	189.0	28.620143688440088	29.51452317870384
29.972139974788533	41.0	29.51452317870384	30.436852028038334
30.908769349000675	56.0	30.436852028038334	31.38800365391453
31.87466839115693	525.0	31.38800365391453	32.36887876809936
32.87075177838059	3552.0	32.36887876809936	33.380406229602464
33.89796277145498	12134.0	33.380406229602464	34.42354392427754
34.95727410806296	11846.0	34.423543924277546	35.49927967191122
36.04968892393993	96937.0	35.49927967191122	36.60863216165844
37.17624170281305	71842.0	36.60863216165844	37.75265191671027
38.33799925602596	122026.0	37.75265191671027	38.932422289107464
39.53606173277677	224431.0	38.932422289107464	40.149060485642075
40.771563661926045	101018.0	40.149060485642075	41.40371862581839
42.04567502636122	190822.0	41.403718625818385	42.69758483287521
43.35960237093502	381581.0	42.697584832875215	44.031884358902566
44.714589945026724	386944.0	44.03188435890256	45.40788074511826
46.11192088080883	930098.0	45.40788074511827	46.826877018403216
47.55291840833411	1184572.0	46.826877018403216	48.290216925228314
49.03894710859454	1843230.0	48.290216925228314	49.7992862041417
50.57141420573812	1392037.0	49.7992862041417	51.35551389802113
52.15177089966742	1770517.0	51.35551389802112	52.960373707334284
53.78151374028202	2017928.0	52.960373707334284	54.615385385688484
55.46218604466586	1631375.0	54.615385385688484	56.32211617899125
57.19537935856162	1718846.0	56.322116178991244	58.082182309584724
58.98273496351672	2181025.0	58.082182309584724	59.89725050675925
60.82594543112656	1306461.0	59.89725050675924	61.76903958509547
62.72675622584933	2110510.0	61.76903958509547	63.6993220721297
64.68696735790706	2103331.0	63.69932207212971	65.68992588688377
66.70843508784172	2255113.0	65.68992588688376	67.74273607084888
68.7930736843367	2829399.0	67.74273607084888	69.8596965730629
70.94285723697229	2440720.0	69.8596965730629	72.04281209097113
73.1598215256276	2598360.0	72.04281209097111	74.29414996881395
75.44606594830354	2927796.0	74.29414996881397	76.61584215533941
77.80375550918797	2748250.0	76.6158421553394	79.01008722269376
80.23512286885015	2669774.0	79.01008722269376	81.47915244840294
82.74247045850164	2565639.0	81.47915244840294	84.02537596241554
85.3281726603299	2415739.0	84.02537596241554	86.65116896124103
87.99467805596512	2317748.0	86.65116896124101	89.3590179912798
90.74451174521413	2269882.0	89.35901799127979	92.15148730350728
93.58027773725198	1824296.0	92.15148730350728	95.03122128174188
96.50466141654118	1805967.0	95.03122128174189	98.00094694679633
99.52043208580801	1805371.0	98.00094694679632	101.0634765388837
102.63044558848961	1834798.0	101.06347653888372	104.22171018072383
105.83764701312981	1567941.0	104.22171018072383	107.47863862387145
109.14507348229021	1549157.0	107.47863862387145	110.83734608086743
112.55585702861168	1562407.0	110.83734608086743	114.30101314589454
116.0732275607559	1351070.0	114.30101314589454	117.87291980670375
119.70051592202941	1337940.0	117.87291980670375	121.55644855066325
123.44115704459294	1389909.0	121.55644855066325	125.35508756787148
127.29869320223636	1252916.0	125.35508756787146	129.27243405436744
131.27677736480638	1122214.0	129.27243405436744	133.31219761856642
135.37917665745644	1183637.0	133.31219761856642	137.47820379414662
139.60977592800208	1243211.0	137.47820379414662	141.7743976627137
143.97258142575203	1203623.0	141.7743976627137	146.2048475896735
148.4717245953069	1226412.0	146.2048475896735	150.7737490768508
153.1114659889101	1218798.0	150.7737490768508	155.48542873550238
157.8961993010637	1190095.0	155.4854287355024	160.34434838348687
162.83045552922178	1066084.0	160.34434838348685	165.35510927047082
167.9189072645101	1006647.0	165.35510927047082	170.52245643517304
173.1663731165259	956265.0	170.522456435173	175.85128319877217
178.5778222764175	893663.0	175.8512831987722	181.34663579873381
184.15837922255537	854181.0	181.34663579873381	187.01371816744424
189.9133285732604	830894.0	187.01371816744424	192.85789686017688
195.84812009117462	793103.0	192.85789686017688	198.8847061370574
201.968373844024	708214.0	198.8847061370574	205.09985320384044
208.27988552664957	734610.0	205.09985320384047	211.50922361646047
214.78863194935755	675057.0	211.50922361646047	218.11888685447485
221.50077669777477	650734.0	218.11888685447485	224.9351020686772
228.42267596958044	614538.0	224.9351020686772	231.96432400832336
235.56088459362962	606767.0	231.96432400832336	239.21320913358346
242.92216223718077	546860.0	239.21320913358346	246.68862191900794
250.51347980709244	502873.0	246.68862191900794	254.39764135397695
258.3420260510643	479923.0	254.39764135397695	262.3475676462887
266.41521436515984	425648.0	262.3475676462887	270.54592913523527
274.7406898140713	402437.0	270.5459291352352	279.0004894207113
283.32633637076077	352840.0	279.00048942071135	287.7192547151086
292.18028438234734	326952.0	287.7192547151086	296.71048142495573
301.3109182692954	303012.0	296.71048142495573	305.9826839694856
310.7268844652112	280819.0	305.9826839694856	315.544642843532
320.4370996047487	266957.0	315.544642843532	325.4054129323924
330.4507589673974	248489.0	325.4054129323924	335.57433208652964
340.7773451851283	226762.0	335.5743320865297	346.06102996423374
351.4266372221639	227258.0	346.0610299642337	356.875437150616
362.40871963535614	224687.0	356.875437150616	368.02779456157276
373.7339921239614	209362.0	368.02779456157276	379.5286631416219
385.4131793778348	233432.0	379.5286631416219	391.3889338647976
397.4573412333925	259048.0	391.3889338647976	403.6198380480725
409.8778831469357	201477.0	403.6198380480725	416.23295798707477
422.68656699527776	230540.0	416.23295798707477	429.24023792417086
435.8955222138798	239084.0	429.24023792417086	442.6539953593012
449.51725728306394	159785.0	442.65399535930123	456.4869327142794
463.56467157315933	187773.0	456.48693271427936	470.7521493616006
478.051067559821	189182.0	470.7521493616006	485.4631540291506
492.99016342106495	155302.0	485.4631540291506	500.63387759256153
508.39610602797364	109602.0	500.63387759256153	516.2786862673291
524.2834843413474	146434.0	516.2786862673291	532.4123952131831
540.667343227015	122768.0	532.4123952131831	549.0502825635951
557.5631977028587	131799.0	549.0502825635951	566.2081038937075
574.9870476310736	106436.0	566.2081038937075	583.9021071403859
592.9553928695441	115024.0	583.9021071403859	602.1490479885229
611.4852488967178	92098.0	602.149047988523	620.9662057381643
630.5941629247397	97270.0	620.9662057381643	640.3713996674819
650.3002305161384	77990.0	640.3713996674819	660.3830059070907
670.6221127197671	76015.0	660.3830059070907	681.0199748416873
691.5790537422605	62970.0	681.0199748416873	702.30184905549
713.1908991717055	59084.0	702.30184905549	724.2487818384741
735.4781147708219	49528.0	724.2487818384741	746.8815562709264
758.4618058574094	46532.0	746.8815562709264	770.2216049043928
782.1637372904542	41263.0	770.2216049043928	794.2910300576551
806.6063540807801	39587.0	794.2910300576551	819.1126247469568
831.8128026458053	49803.0	819.1126247469568	844.7098942702993
857.8069527284858	30180.0	844.7098942702993	871.1070784662461
884.6134200012518	29288.0	871.1070784662461	898.3291746683162
912.2575893762902	37586.0	898.3291746683162	926.4019613767011
940.7656390443001	23759.0	926.4019613767013	955.3520226697232
970.1645652644336	30511.0	955.352022669723	985.2067733781519
1000.482207928948	19938.0	985.2067733781519	1015.9944850462191
1031.7472769267267	25242.0	1015.9944850462191	1047.7443127039135
1063.9893793306878	22694.0	1047.7443127039135	1080.4863224759108
1097.239047434771	14424.0	1080.4863224759108	1114.251520053283
1131.5277676671085	19176.0	1114.251520053283	1149.071880054948
1166.8880104067057	17124.0	1149.0718800549482	1184.9803763066654
1203.3532607319153	18327.0	1184.9803763066652	1222.0110130662486
1240.9580501297864	16486.0	1222.0110130662486	1260.1988572245689
1279.7379891963435	12583.0	1260.1988572245689	1299.5800715128366
1319.7298013587279	19078.0	1299.5800715128366	1340.1919487476127
1360.9713576511895	13504.0	1340.1919487476127	1382.0729471459756
1403.5017125777879	10606.0	1382.0729471459756	1425.2627267442874
1447.361141095845	11489.0	1425.2627267442874	1469.8021869550464
1492.5911767550888	8756.0	1469.8021869550464	1515.7335052973915
1539.2346510286868	12197.0	1515.7335052973915	1563.100177337935
1587.3357338733317	9688.0	1563.100177337935	1611.9470578797454
1636.9399755568747	8626.0	1611.9470578797454	1662.3204034384876
1688.0943497930273	7974.0	1662.3204034384876	1714.2679160459404
1740.8472982240592	11209.0	1714.2679160459404	1767.838788422376
1795.2487762935596	6141.0	1767.838788422376	1823.0837505605753
1851.350300552735	8750.0	1823.0837505605753	1880.0551177655932
1909.2049974450063	8014.0	1880.055117765593	1938.8068401957678
1968.8676536151643	4401.0	1938.8068401957678	1999.3945539518854
2030.3947677906365	8245.0	1999.3945539518854	2061.875633762882
2093.8446042840956	7385.0	2061.875633762882	2126.309247317972
2159.2772481679717	5492.0	2126.309247317972	2192.756411296659
2226.7546621732226	6326.0	2192.756411296659	2261.2800491496796
2296.340745366134	4185.0	2261.280049149679	2331.9450506856065
2368.101393658828	4841.0	2331.945050685607	2404.818333519532
2442.1045622106662	1657.0	2404.818333519532	2479.9689064420177
2518.4203297797494	3718.0	2479.9689064420177	2557.467934768331
2597.1209650853643	3640.0	2557.46793476833	2637.38880772984
2678.2809952442844	3010.0	2637.3888077298407	2719.8072079713984
2761.977276345668	4782.0	2719.8072079713984	2804.8011832205048
2848.2890662314703	2603.0	2804.8011832205048	2892.4512201961456
2937.298099551204	2531.0	2892.4512201961456	2982.8403208272753
3029.088665162179	2087.0	2982.840320827275	3076.0540808531273
3123.747685948494	2166.0	3076.0540808531273	3172.1807708797874
3221.3648011343876	2096.0	3172.1807708797874	3271.3114199697807
3322.03245116984	2728.0	3271.3114199697807	3373.539901843836
3425.8459652688944	1856.0	3373.539901843836	3478.963023776456
3532.9036516835445	2017.0	3478.963023776456	3587.68061826947
3643.3068907986585	2245.0	3587.6806182694704	3699.7956375903914
3757.16023113612	1851.0	3699.795637590392	3815.4142512650915
3874.57148835912	2391.0	3815.414251265091	3934.645946617125
3995.651847370339	1731.0	3934.6459466171254	4057.6036324489105
4120.515967600666	2307.0	4057.6036324489105	4184.403745962939
4249.28209158819	1372.0	4184.403745962939	4315.166363024281
4382.072156950318	2051.0	4315.166363024281	4450.0153118687895
4519.011911855011	1631.0	4450.0153118687895	4589.07829036469
4660.231034100484	1528.0	4589.078290364689	4732.486986938585
4805.863253916128	1468.0	4732.486986938586	4880.377205280416
4956.046480601003	958.0	4880.377205280417	5032.88899294543
5110.92293311978	1286.0	5032.88899294543	5190.166773974975
5270.639274779777	1199.0	5190.166773974975	5352.359485661693
5435.34675211665	1077.0	5352.359485661693	5519.620719588621
5605.2013381202905	1358.0	5519.62071958862	5692.1088670757645
5780.363879936544	1068.0	5692.1088670757645	5869.987269171882
5961.000251184567	976.0	5869.987269171882	6053.424371333504
6147.28150903409	1120.0	6053.424371333504	6242.5938829376755
6339.3840561914	805.0	6242.5938829376755	6437.674941779478
6537.489807947375	760.0	6437.674941779478	6638.852283710086
6741.786364445737	883.0	6638.852283710085	6846.316417576026
6952.467188334673	837.0	6846.316417576027	7060.263805625277
7169.731787970124	752.0	7060.263805625277	7280.8970495510675
7393.785906344185	569.0	7280.897049551067	7508.425082349538
7624.841715917447	641.0	7508.425082349538	7743.063366172961
7863.118019539874	561.0	7743.063366172962	7985.034096365866
8108.840457650488	560.0	7985.034096365866	8234.5664118773
8362.241721952058	613.0	8234.5664118773	8491.896612248465
8623.561775763068	518.0	8491.896612248465	8757.26838138123
8893.04808125567	455.0	8757.26838138123	9030.933018299393
9170.955833794904	495.0	9030.933018299393	9313.149675121249
9457.548203600985	469.0	9313.149675121249	9604.185602468788
9753.096584963525	401.0	9604.185602468788	9904.316402545937
10057.880853243643	440.0	9904.316402545937	10213.826290125498
10372.189629907498	438.0	10213.826290125498	10533.00836169192
10696.320555842098	426.0	10533.00836169192	10862.164872994792
11030.580573212173	520.0	10862.164872994792	11201.607525275878
11375.286216125063	393.0	11201.60752527588	11551.657760440752
11730.763910378962	374.0	11551.65776044075	11912.647065454523
12097.350282578294	440.0	11912.647065454525	12284.917286249978
12475.392478908876	430.0	12284.91728624998	12668.820951445292
12865.24849387479	390.0	12668.82095144529	13064.721606177955
13267.287509308366	363.0	13064.721606177955	13472.994156371016
13681.89024397424	332.0	13472.994156371018	13894.025223757613
14109.449314098447	353.0	13894.025223757611	14328.213512000037
14550.369605164036	251.0	14328.213512000037	14775.970184250038
15005.0686553254	268.0	14775.970184250038	15237.719252507852
15473.977050804304	292.0	15237.719252507852	15713.897979148722
15957.538833641953	286.0	15713.897979148722	16204.95729099712
16456.211922193277	241.0	16204.95729099712	16711.36220634078
16970.468544761803	273.0	16711.36220634078	17233.592275288927
17500.795686785594	234.0	17233.592275288927	17772.142033891705
18047.695551997662	219.0	17772.14203389171	18327.521472450826
18611.686037997602	206.0	18327.521472450822	18900.25651846491
19193.301226685013	193.0	18900.25651846491	19490.889534666938
19793.091890018903	225.0	19490.88953466694	20099.979832625282
20411.62601158201	185.0	20099.979832625282	20728.10420239482
21049.489324443966	162.0	20728.104202394825	21375.857458719664
21707.285865832822	193.0	21375.85745871966	22043.85300430465
22385.638549140076	150.0	22043.853004304652	22732.723410689174
23085.189753800725	140.0	22732.72341068917	23443.121017273206
23806.601933607017	130.0	23443.121017273206	24175.718549062993
24550.558244032214	116.0	24175.718549062993	24931.20975372121
25317.7631891582	104.0	24931.209753721214	25710.310058525003
26108.943288819417	107.0	25710.310058525	26513.757247853904
26924.84776659505	117.0	26513.757247853904	27342.31216184934
27766.24925930112	99.0	27342.31216184934	28196.75941690713
28633.944548654254	76.0	28196.759416907134	29077.90814868548
29528.755315799724	83.0	29077.90814868548	29986.592778331902
30451.52891941849	66.0	29986.592778331902	30923.673802654775
31403.139198150293	63.0	30923.673802654772	31890.038608987732
32384.48729809246	56.0	31890.038608987736	32886.602315518605
33396.50252615788	42.0	32886.602315518605	33914.30863787856
34440.143230100344	37.0	33914.30863787856	34974.130782812266
35516.397706040945	32.0	34974.130782812266	36067.07236977515
36626.28513435469	31.0	36067.072369775145	37194.168381330615
37770.85654480331	32.0	37194.16838133062	38356.4861432472
38951.19581182845	22.0	38356.4861432472	39555.12633522368
40168.42068094805	14.0	39555.12633522368	40791.22403319942
41423.68382722764	10.0	40791.22403319942	42065.9497842369
42718.173946828545	13.0	42065.949784236895	43380.5107149943
44053.116882666975	12.0	43380.51071499431	44736.15167483788
45429.77678525028	9.0	44736.15167483787	46134.15641467655
46849.45730978931	7.0	46134.15641467655	47575.84880263519
48313.502850720266	4.0	47575.8488026352	49062.59407771755
49823.29981480532	5.0	49062.59407771756	50595.80014264623
54641.721357564	1.0	53807.44761263842	55488.93035053337
