# Supplementary material for: The Tharsis mantle source of depleted shergottites revealed by 90 million impact craters
Source: Nat Commun. 2021 Nov 3;12:6352. doi: 10.1038/s41467-021-26648-3 (PMC8566585; doi:10.1038/s41467-021-26648-3)
Supplement: Supplementary file 3 — Source Data [file 41467_2021_26648_MOESM3_ESM.zip › data_file/supp_data_supp_fig_46_47.txt]

d = [4.224	12.24	13.28	20.55	23.3	27.98];
v = [6.09E+09	1.25E+11	1.53E+11	3.90E+11	6.10E+11	1.50E+12];
