# Supplementary material for: The Tharsis mantle source of depleted shergottites revealed by 90 million impact craters
Source: Nat Commun. 2021 Nov 3;12:6352. doi: 10.1038/s41467-021-26648-3 (PMC8566585; doi:10.1038/s41467-021-26648-3)
Supplement: Supplementary file 3 — Source Data [file 41467_2021_26648_MOESM3_ESM.zip › data_file/supp_data_supp_fig_6.txt]

title=''
subtitle=''
chronology='Mars, Hartmann (2005) [Michael (2013)]'
production='Mars, Hartmann (2005)'
data_table={name,area,dmin,dmax,type,n_craters,n500,n1,n2,n5,n16,r500,r1,r2,r5,n10,n20,n64,n_ev10,n_ev20,n_ev64,hide
'CSFD_CANDIDATES' 1.448E+008 0 Inf 'data' 18 0.1243 0.1243 0.1243 0.1174 0.03453 -NaN 0 0.017 0.33 0.06215 0.01381 0 9 2 0 0 
}
fit_table={name,area,dmin,dmax,type,n_craters,resurf,age,age_plus,age_minus,n1,n1_plus,n1_minus,hide
'CSFD_CANDIDATES(1)' 1.448E+008 7 60 'fit' 17 0 0.00824 0.002 0.002 4.81e-006 1.16e-006 1.16e-006 0 
}
